# Supplementary material for: Dibenzo[b,g]indeno­[1′,2′:3,4]fluoreno[1,2-d]oxonine-5,11,16,21-tetra­one
Source: Acta Crystallogr Sect E Struct Rep Online. 2012 Nov 17;68(Pt 12):o3363–4. doi: 10.1107/S1600536812046363 (PMC3588961; doi:10.1107/S1600536812046363)
Supplement: Supplementary file 1 [file e-68-o3363-sup1.cif]

##############################################################################
#                                                                            #
# This CIF contains the data in a paper accepted for publication in          #
# Acta Crystallographica Section E. It conforms to the requirements of       #
# Notes for Authors for Acta Crystallographica Section E, and has been       #
# peer reviewed under the auspices of the IUCr Commission on Journals.       #
#                                                                            #
# Full details of the Crystallographic Information File format               #
# are given in the paper "The Crystallographic Information File (CIF):       #
# a New Standard Archive File for Crystallography" by S. R. Hall, F. H.      #
# Allen and I. D. Brown [Acta Cryst. (1991), A47, 655-685].                  #
#                                                                            #
# The current version of the core CIF dictionary is obtainable from          #
# ftp://ftp.iucr.org/pub/cif_core.dic.                                       #
#                                                                            #
# Software is freely available for graphical display of the structure(s)     #
# in this CIF. For information consult the CIF software page                 #
# http://www.iucr.org/resources/cif/software.                                #
#                                                                            #
# This file may be used for bona fide research purposes within the           #
# scientific community so long as proper attribution is given to the journal # 
# article from which it was obtained.                                        #
#                                                                            #
##############################################################################
data_global
_audit_creation_method     'PLATON <TABLE ACC> option'
_journal_date_recd_electronic     2012-10-30
_journal_date_accepted     2012-11-09
_journal_name_full     'Acta Crystallographica, Section E'
_journal_year     2012
_journal_volume     68
_journal_issue     12
_journal_page_first     o3363
_journal_page_last     o3364
_journal_paper_category     QO
_journal_paper_doi     10.1107/S1600536812046363
_journal_coeditor_code     XU5643
_publ_contact_author_name
;
Mehmet Akkurt
;
_publ_contact_author_address
;
     Department of Physics
     Faculty of Sciences
     Erciyes University
     38039 Kayseri
     Turkey
;
_publ_contact_author_email     'akkurt@erciyes.edu.tr, dmntahir_uos@yahoo.com'
_publ_contact_author_fax     '+90-352-2076666 extra 33106'
_publ_contact_author_phone     '+90-352-2076666 extra 33106'
_publ_section_title
;\
Dibenzo[<i>b</i>,<i>g</i>]indeno[1',2':3,4]fluoreno[1,2-<i>d</i>]oxonine-5,11,\
16,21-tetraone
;
loop_
    _publ_author_name
    _publ_author_footnote
    _publ_author_address
    'Shaaban Kamel Mohamed' .
;
Chemistry Department,
Faculty of Science,
Minia University,
Egypt
Chemistry and Environmental Division,
Manchester Metropolitan University,
Manchester M1 5GD,
England
;
    'Mehmet Akkurt' .
;
Department of Physics,
Faculty of Sciences,
Erciyes University,
38039 Kayseri,
Turkey
;
    'Muhammad  N. Tahir' .
;
University of Sargodha,
Department of Physics,
Sargodha,
Pakistan
;
    'Antar A. Abdelhamid' .
;
Chemistry and Environmental Division,
Manchester Metropolitan University,
Manchester M1 5GD,
England
;
    'Adel A. Marzouk' .
;
Pharmaceutical Chemistry Department,
Faculty of Pharmacy,
Al Azhar University,
Egypt
;
data_I
_chemical_name_common
;
Dibenzo[<i>b</i>,<i>g</i>]indeno[1',2':3,4]fluoreno[1,2-<i>d</i>]oxonine-
5,11,16,21-tetraone
;
_chemical_formula_moiety     'C34 H16 O5'
_chemical_formula_sum     'C34 H16 O5'
_chemical_formula_structural     ?
_chemical_formula_iupac     'C34 H16 O5'
_chemical_formula_weight     504.47
_chemical_melting_point     ?
_symmetry_cell_setting     triclinic
_symmetry_space_group_name_H-M     'P -1'
_symmetry_space_group_name_Hall     '-P 1'
loop_
    _symmetry_equiv_pos_site_id
    _symmetry_equiv_pos_as_xyz
    1 x,y,z
    2 -x,-y,-z
_cell_length_a     12.230(4)
_cell_length_b     12.346(3)
_cell_length_c     16.794(5)
_cell_angle_alpha     82.229(7)
_cell_angle_beta     72.773(6)
_cell_angle_gamma     81.181(10)
_cell_volume     2382.5(12)
_cell_formula_units_Z     4
_cell_measurement_reflns_used     182
_cell_measurement_theta_min     3.3
_cell_measurement_theta_max     21.5
_cell_measurement_temperature     296(2)
_cell_special_details
;
;
_exptl_crystal_description     prism
_exptl_crystal_colour     'dark green'
_exptl_crystal_size_max     0.28
_exptl_crystal_size_mid     0.18
_exptl_crystal_size_min     0.14
_exptl_crystal_size_rad     ?
_exptl_crystal_density_diffrn     1.406
_exptl_crystal_density_meas     ?
_exptl_crystal_density_method     'Not Measured'
_exptl_crystal_F_000     1040
_exptl_absorpt_coefficient_mu     0.095
_exptl_absorpt_correction_type     multi-scan
_exptl_absorpt_process_details     '(SADABS; Bruker, 2005)'
_exptl_absorpt_correction_T_min     0.980
_exptl_absorpt_correction_T_max     0.987
_exptl_special_details
;
;
_diffrn_ambient_temperature     296(2)
_diffrn_radiation_type     'Mo K\a'
_diffrn_radiation_wavelength     0.71073
_diffrn_radiation_source     'fine-focus sealed tube'
_diffrn_radiation_monochromator     graphite
_diffrn_measurement_device_type     'Bruker Kappa APEXII CCD'
_diffrn_measurement_method     \w
_diffrn_detector_area_resol_mean     0.81
_diffrn_reflns_number     38137
_diffrn_reflns_av_R_equivalents     0.0612
_diffrn_reflns_av_sigmaI/netI     0.0996
_diffrn_reflns_theta_min     2.27
_diffrn_reflns_theta_max     27.56
_diffrn_reflns_theta_full     27.56
_diffrn_measured_fraction_theta_max     0.991
_diffrn_measured_fraction_theta_full     0.991
_diffrn_reflns_limit_h_min     -15
_diffrn_reflns_limit_h_max     15
_diffrn_reflns_limit_k_min     -16
_diffrn_reflns_limit_k_max     16
_diffrn_reflns_limit_l_min     -21
_diffrn_reflns_limit_l_max     21
_diffrn_reflns_reduction_process
;
;
_refine_special_details
;
Refinement on <i>F</i>^2^ for ALL reflections except those flagged by the user
for potential systematic errors. Weighted <i>R</i>-factors <i>wR</i> and all
goodnesses of fit <i>S</i> are based on <i>F</i>^2^, conventional
<i>R</i>-factors <i>R</i> are based on <i>F</i>, with <i>F</i> set to zero for
negative <i>F</i>^2^. The observed criterion of <i>F</i>^2^ > \s(<i>F</i>^2^)
is used only for calculating -<i>R</i>-factor-obs <i>etc</i>. and is not
relevant to the choice of reflections for refinement. <i>R</i>-factors based
on <i>F</i>^2^ are statistically about twice as large as those based on
<i>F</i>, and <i>R</i>-factors based on ALL data will be even larger.
;
_reflns_number_total     10895
_reflns_number_gt     4858
_reflns_threshold_expression     I>2\s(I)
_refine_ls_structure_factor_coef     Fsqd
_refine_ls_matrix_type     full
_refine_ls_R_factor_all     0.1558
_refine_ls_R_factor_gt     0.0556
_refine_ls_wR_factor_gt     0.1031
_refine_ls_wR_factor_ref     0.1346
_refine_ls_goodness_of_fit_ref     0.938
_refine_ls_restrained_S_all     0.938
_refine_ls_number_reflns     10895
_refine_ls_number_parameters     704
_refine_ls_number_restraints     0
_refine_ls_number_constraints     ?
_refine_ls_hydrogen_treatment     constr
_refine_ls_weighting_scheme     calc
_refine_ls_weighting_details
                 'calc w=1/[\s^2^(Fo^2^)+(0.0501P)^2^] where P=(Fo^2^+2Fc^2^)/3'
_atom_sites_solution_hydrogens     geom
_atom_sites_solution_primary     direct
_atom_sites_solution_secondary     difmap
_refine_ls_shift/su_max     0.000
_refine_ls_shift/su_mean     0.000
_refine_diff_density_max     0.192
_refine_diff_density_min     -0.205
_refine_ls_extinction_method     'SHELXL97 (Sheldrick, 2008)'
_refine_ls_extinction_coef     0.0020(4)
_refine_ls_extinction_expression
                                  'FC^*^=KFC[1+0.001XFC^2^\L^3^/SIN(2\Q)]^-1/4^'
_refine_ls_abs_structure_details     ?
_refine_ls_abs_structure_Flack     .
loop_
    _atom_type_symbol
    _atom_type_description
    _atom_type_scat_dispersion_real
    _atom_type_scat_dispersion_imag
    _atom_type_scat_source
    C C 0.0033 0.0016 ' International Tables Vol C Tables 4.2.6.8 and 6.1.1.4'
    H H 0.0000 0.0000 ' International Tables Vol C Tables 4.2.6.8 and 6.1.1.4'
    O O 0.0106 0.0060 ' International Tables Vol C Tables 4.2.6.8 and 6.1.1.4'
_computing_data_collection     'APEX2 (Bruker, 2007)'
_computing_cell_refinement     'SAINT (Bruker, 2007)'
_computing_data_reduction     'SAINT (Bruker, 2007)'
_computing_structure_solution     'SIR97 (Altomare <i>et al.</i>, 1999)'
_computing_structure_refinement     'SHELXL97 (Sheldrick, 2008)'
_computing_molecular_graphics     'ORTEP-3 for Windows (Farrugia, 2012)'
_computing_publication_material
                                'WinGX (Farrugia, 2012) and PLATON (Spek, 2009)'
loop_
    _atom_site_type_symbol
    _atom_site_label
    _atom_site_fract_x
    _atom_site_fract_y
    _atom_site_fract_z
    _atom_site_U_iso_or_equiv
    _atom_site_thermal_displace_type
    _atom_site_calc_flag
    _atom_site_refinement_flags
    _atom_site_occupancy
    _atom_site_disorder_assembly
    _atom_site_disorder_group
    O O1 0.30343(13) 0.59668(14) 0.68545(12) 0.0606(7) Uani d . 1.000 . .
    O O2 0.36189(17) 0.52360(19) 0.56612(14) 0.0919(10) Uani d . 1.000 . .
    O O3 0.65201(14) 0.36139(15) 0.71664(13) 0.0755(8) Uani d . 1.000 . .
    O O4 0.31239(15) 0.02705(15) 0.72691(12) 0.0721(8) Uani d . 1.000 . .
    O O5 0.12537(14) 0.48837(16) 0.91275(12) 0.0710(8) Uani d . 1.000 . .
    C C1 0.36124(18) 0.5327(2) 0.80850(17) 0.0457(9) Uani d . 1.000 . .
    C C2 0.3815(2) 0.5551(3) 0.88099(18) 0.0660(11) Uani d . 1.000 . .
    C C3 0.3712(2) 0.6644(3) 0.8990(2) 0.0826(16) Uani d . 1.000 . .
    C C4 0.3414(2) 0.7490(3) 0.8436(3) 0.0847(16) Uani d . 1.000 . .
    C C5 0.3211(2) 0.7288(2) 0.7722(2) 0.0709(13) Uani d . 1.000 . .
    C C6 0.33166(19) 0.6210(2) 0.75593(17) 0.0495(10) Uani d . 1.000 . .
    C C7 0.3894(2) 0.5616(2) 0.61735(19) 0.0570(11) Uani d . 1.000 . .
    C C8 0.5070(2) 0.5881(2) 0.61130(15) 0.0474(9) Uani d . 1.000 . .
    C C9 0.5342(3) 0.6868(2) 0.56465(18) 0.0692(12) Uani d . 1.000 . .
    C C10 0.6393(3) 0.7211(3) 0.5530(2) 0.0821(14) Uani d . 1.000 . .
    C C11 0.7199(3) 0.6572(3) 0.5856(2) 0.0797(15) Uani d . 1.000 . .
    C C12 0.6954(2) 0.5587(2) 0.63184(18) 0.0616(11) Uani d . 1.000 . .
    C C13 0.58751(19) 0.5234(2) 0.64604(15) 0.0431(9) Uani d . 1.000 . .
    C C14 0.57028(19) 0.4167(2) 0.69716(16) 0.0462(9) Uani d . 1.000 . .
    C C15 0.45753(17) 0.36805(19) 0.72787(14) 0.0400(9) Uani d . 1.000 . .
    C C16 0.36222(19) 0.41890(19) 0.78720(15) 0.0422(9) Uani d . 1.000 . .
    C C17 0.26743(18) 0.3624(2) 0.82399(14) 0.0415(9) Uani d . 1.000 . .
    C C18 0.26223(18) 0.2556(2) 0.80507(14) 0.0407(8) Uani d . 1.000 . .
    C C19 0.35423(18) 0.20753(19) 0.74519(14) 0.0403(8) Uani d . 1.000 . .
    C C20 0.45172(18) 0.2643(2) 0.70666(15) 0.0416(9) Uani d . 1.000 . .
    C C21 0.53516(18) 0.1954(2) 0.64342(15) 0.0445(9) Uani d . 1.000 . .
    C C22 0.6417(2) 0.2118(2) 0.58698(17) 0.0609(10) Uani d . 1.000 . .
    C C23 0.6949(2) 0.1317(2) 0.53227(18) 0.0672(11) Uani d . 1.000 . .
    C C24 0.6467(2) 0.0389(2) 0.53273(18) 0.0659(11) Uani d . 1.000 . .
    C C25 0.5414(2) 0.0214(2) 0.58938(17) 0.0585(10) Uani d . 1.000 . .
    C C26 0.48748(19) 0.1004(2) 0.64358(15) 0.0449(9) Uani d . 1.000 . .
    C C27 0.3741(2) 0.0999(2) 0.70820(16) 0.0482(10) Uani d . 1.000 . .
    C C28 0.1557(2) 0.3987(2) 0.88562(16) 0.0477(9) Uani d . 1.000 . .
    C C29 0.08788(19) 0.3041(2) 0.90507(15) 0.0456(9) Uani d . 1.000 . .
    C C30 -0.02000(19) 0.2945(2) 0.95961(16) 0.0532(10) Uani d . 1.000 . .
    C C31 -0.0662(2) 0.1982(2) 0.96602(17) 0.0588(10) Uani d . 1.000 . .
    C C32 -0.0065(2) 0.1132(2) 0.91909(16) 0.0556(10) Uani d . 1.000 . .
    C C33 0.10298(19) 0.1220(2) 0.86364(15) 0.0503(9) Uani d . 1.000 . .
    C C34 0.15016(18) 0.2189(2) 0.85727(15) 0.0417(9) Uani d . 1.000 . .
    O O6 1.00908(13) -0.17362(14) 0.77863(11) 0.0535(7) Uani d . 1.000 . .
    O O7 0.90062(15) -0.12612(16) 0.90231(12) 0.0674(8) Uani d . 1.000 . .
    O O8 0.63534(16) -0.13362(14) 0.72125(13) 0.0714(8) Uani d . 1.000 . .
    O O9 0.68213(15) 0.30354(15) 0.88768(11) 0.0639(7) Uani d . 1.000 . .
    O O10 1.11392(14) 0.04935(15) 0.60688(12) 0.0679(7) Uani d . 1.000 . .
    C C35 0.94112(18) -0.11759(19) 0.65889(16) 0.0419(9) Uani d . 1.000 . .
    C C36 0.9417(2) -0.1352(2) 0.57890(17) 0.0529(10) Uani d . 1.000 . .
    C C37 1.0053(2) -0.2271(2) 0.54203(17) 0.0577(10) Uani d . 1.000 . .
    C C38 1.0671(2) -0.3024(2) 0.5844(2) 0.0609(10) Uani d . 1.000 . .
    C C39 1.06743(19) -0.2873(2) 0.66449(19) 0.0557(10) Uani d . 1.000 . .
    C C40 1.00473(18) -0.1955(2) 0.69976(16) 0.0433(9) Uani d . 1.000 . .
    C C41 0.9114(2) -0.1772(2) 0.84396(18) 0.0483(10) Uani d . 1.000 . .
    C C42 0.83080(18) -0.25756(19) 0.84404(15) 0.0409(8) Uani d . 1.000 . .
    C C43 0.8502(2) -0.3585(2) 0.88940(15) 0.0504(10) Uani d . 1.000 . .
    C C44 0.7807(2) -0.4394(2) 0.89913(17) 0.0586(11) Uani d . 1.000 . .
    C C45 0.6915(2) -0.4225(2) 0.86307(17) 0.0573(10) Uani d . 1.000 . .
    C C46 0.67236(19) -0.3245(2) 0.81736(16) 0.0498(10) Uani d . 1.000 . .
    C C47 0.74017(18) -0.23984(19) 0.80699(14) 0.0389(8) Uani d . 1.000 . .
    C C48 0.70772(19) -0.1365(2) 0.75803(16) 0.0453(9) Uani d . 1.000 . .
    C C49 0.76039(18) -0.03298(19) 0.75539(15) 0.0407(8) Uani d . 1.000 . .
    C C50 0.87355(18) -0.02196(19) 0.70404(14) 0.0408(8) Uani d . 1.000 . .
    C C51 0.91980(18) 0.0738(2) 0.70171(14) 0.0411(8) Uani d . 1.000 . .
    C C52 0.85951(18) 0.16119(19) 0.74945(14) 0.0391(8) Uani d . 1.000 . .
    C C53 0.74977(18) 0.14884(18) 0.80130(14) 0.0384(8) Uani d . 1.000 . .
    C C54 0.69851(18) 0.05350(19) 0.80181(14) 0.0383(8) Uani d . 1.000 . .
    C C55 0.57903(18) 0.0654(2) 0.85817(15) 0.0416(8) Uani d . 1.000 . .
    C C56 0.49093(19) -0.0013(2) 0.87878(16) 0.0531(10) Uani d . 1.000 . .
    C C57 0.3861(2) 0.0352(2) 0.93379(17) 0.0606(11) Uani d . 1.000 . .
    C C58 0.3681(2) 0.1337(3) 0.96666(17) 0.0616(10) Uani d . 1.000 . .
    C C59 0.4552(2) 0.2002(2) 0.94781(15) 0.0542(10) Uani d . 1.000 . .
    C C60 0.55958(19) 0.1651(2) 0.89297(15) 0.0433(9) Uani d . 1.000 . .
    C C61 0.66597(19) 0.2206(2) 0.86300(15) 0.0443(9) Uani d . 1.000 . .
    C C62 1.0373(2) 0.1048(2) 0.65342(16) 0.0490(10) Uani d . 1.000 . .
    C C63 1.03846(19) 0.2175(2) 0.67471(15) 0.0456(9) Uani d . 1.000 . .
    C C64 1.1243(2) 0.2854(2) 0.64486(16) 0.0558(10) Uani d . 1.000 . .
    C C65 1.1039(2) 0.3894(3) 0.67096(18) 0.0656(11) Uani d . 1.000 . .
    C C66 0.9996(2) 0.4235(2) 0.72629(18) 0.0645(11) Uani d . 1.000 . .
    C C67 0.9133(2) 0.3553(2) 0.75702(16) 0.0538(10) Uani d . 1.000 . .
    C C68 0.93334(19) 0.2515(2) 0.73056(15) 0.0418(9) Uani d . 1.000 . .
    H H2 0.40190 0.49770 0.91780 0.0790 Uiso c R 1.000 . .
    H H3 0.38440 0.68000 0.94780 0.0990 Uiso c R 1.000 . .
    H H4 0.33520 0.82140 0.85550 0.1020 Uiso c R 1.000 . .
    H H5 0.30060 0.78610 0.73540 0.0850 Uiso c R 1.000 . .
    H H9 0.48030 0.73010 0.54110 0.0830 Uiso c R 1.000 . .
    H H10 0.65600 0.78820 0.52260 0.0980 Uiso c R 1.000 . .
    H H11 0.79180 0.68040 0.57660 0.0960 Uiso c R 1.000 . .
    H H12 0.75090 0.51540 0.65370 0.0740 Uiso c R 1.000 . .
    H H22 0.67620 0.27430 0.58580 0.0730 Uiso c R 1.000 . .
    H H23 0.76600 0.14180 0.49400 0.0810 Uiso c R 1.000 . .
    H H24 0.68460 -0.01250 0.49500 0.0790 Uiso c R 1.000 . .
    H H25 0.50800 -0.04180 0.59090 0.0700 Uiso c R 1.000 . .
    H H30 -0.06040 0.35170 0.99120 0.0640 Uiso c R 1.000 . .
    H H31 -0.13900 0.19010 1.00250 0.0710 Uiso c R 1.000 . .
    H H32 -0.03970 0.04870 0.92450 0.0670 Uiso c R 1.000 . .
    H H33 0.14290 0.06460 0.83200 0.0600 Uiso c R 1.000 . .
    H H36 0.89900 -0.08480 0.54990 0.0630 Uiso c R 1.000 . .
    H H37 1.00590 -0.23780 0.48810 0.0690 Uiso c R 1.000 . .
    H H38 1.10920 -0.36430 0.55920 0.0730 Uiso c R 1.000 . .
    H H39 1.10930 -0.33840 0.69360 0.0670 Uiso c R 1.000 . .
    H H43 0.91110 -0.37100 0.91330 0.0610 Uiso c R 1.000 . .
    H H44 0.79390 -0.50580 0.93020 0.0700 Uiso c R 1.000 . .
    H H45 0.64430 -0.47730 0.86970 0.0690 Uiso c R 1.000 . .
    H H46 0.61240 -0.31420 0.79250 0.0600 Uiso c R 1.000 . .
    H H56 0.50180 -0.06840 0.85640 0.0640 Uiso c R 1.000 . .
    H H57 0.32650 -0.00880 0.94860 0.0730 Uiso c R 1.000 . .
    H H58 0.29630 0.15630 1.00220 0.0740 Uiso c R 1.000 . .
    H H59 0.44400 0.26650 0.97130 0.0650 Uiso c R 1.000 . .
    H H64 1.19450 0.26140 0.60790 0.0670 Uiso c R 1.000 . .
    H H65 1.16040 0.43670 0.65130 0.0790 Uiso c R 1.000 . .
    H H66 0.98690 0.49400 0.74340 0.0770 Uiso c R 1.000 . .
    H H67 0.84370 0.37910 0.79460 0.0650 Uiso c R 1.000 . .
loop_
    _atom_site_aniso_label
    _atom_site_aniso_U_11
    _atom_site_aniso_U_22
    _atom_site_aniso_U_33
    _atom_site_aniso_U_12
    _atom_site_aniso_U_13
    _atom_site_aniso_U_23
    O1 0.0502(10) 0.0595(13) 0.0732(14) 0.0036(9) -0.0241(10) -0.0066(11)
    O2 0.0874(15) 0.120(2) 0.0876(17) -0.0121(13) -0.0433(13) -0.0343(15)
    O3 0.0540(11) 0.0714(14) 0.1047(17) -0.0081(10) -0.0386(11) 0.0168(12)
    O4 0.0663(12) 0.0524(13) 0.0930(16) -0.0217(10) -0.0010(11) -0.0229(11)
    O5 0.0637(11) 0.0605(14) 0.0801(15) -0.0056(10) 0.0023(10) -0.0303(12)
    C1 0.0398(13) 0.0489(18) 0.0484(17) -0.0110(12) -0.0061(12) -0.0121(15)
    C2 0.0640(17) 0.079(2) 0.058(2) -0.0239(16) -0.0094(15) -0.0167(18)
    C3 0.074(2) 0.108(3) 0.071(3) -0.039(2) 0.0024(18) -0.046(2)
    C4 0.066(2) 0.070(3) 0.113(3) -0.0272(18) 0.009(2) -0.047(3)
    C5 0.0593(18) 0.045(2) 0.103(3) -0.0059(14) -0.0089(18) -0.0208(19)
    C6 0.0387(13) 0.0469(19) 0.060(2) -0.0056(12) -0.0047(13) -0.0153(16)
    C7 0.0576(17) 0.0535(19) 0.060(2) 0.0011(14) -0.0209(16) -0.0051(16)
    C8 0.0522(15) 0.0397(17) 0.0469(17) -0.0037(13) -0.0083(13) -0.0073(14)
    C9 0.078(2) 0.052(2) 0.065(2) -0.0009(16) -0.0078(17) 0.0024(17)
    C10 0.092(2) 0.048(2) 0.083(3) -0.0186(19) 0.014(2) -0.0023(18)
    C11 0.0650(19) 0.076(3) 0.090(3) -0.0323(18) 0.0043(18) -0.012(2)
    C12 0.0518(16) 0.063(2) 0.069(2) -0.0189(14) -0.0096(14) -0.0059(17)
    C13 0.0436(13) 0.0426(16) 0.0430(16) -0.0102(12) -0.0084(12) -0.0071(13)
    C14 0.0397(13) 0.0490(17) 0.0516(17) -0.0043(12) -0.0153(12) -0.0067(14)
    C15 0.0401(13) 0.0363(16) 0.0442(16) -0.0060(11) -0.0122(12) -0.0037(13)
    C16 0.0449(13) 0.0376(16) 0.0455(16) -0.0076(11) -0.0138(12) -0.0031(13)
    C17 0.0419(13) 0.0399(16) 0.0440(16) -0.0050(11) -0.0125(12) -0.0079(13)
    C18 0.0410(13) 0.0414(16) 0.0409(15) -0.0057(11) -0.0132(12) -0.0031(13)
    C19 0.0428(13) 0.0373(16) 0.0404(15) -0.0049(11) -0.0105(12) -0.0054(12)
    C20 0.0425(13) 0.0378(16) 0.0435(16) -0.0050(11) -0.0124(12) 0.0006(13)
    C21 0.0409(13) 0.0420(17) 0.0479(17) -0.0008(12) -0.0112(12) -0.0022(13)
    C22 0.0512(15) 0.0572(19) 0.066(2) -0.0088(14) -0.0021(15) -0.0073(16)
    C23 0.0484(15) 0.066(2) 0.071(2) -0.0019(15) 0.0081(15) -0.0130(18)
    C24 0.0563(17) 0.062(2) 0.065(2) 0.0077(15) 0.0011(15) -0.0147(17)
    C25 0.0583(16) 0.0475(18) 0.067(2) 0.0006(13) -0.0134(15) -0.0134(16)
    C26 0.0454(13) 0.0424(17) 0.0434(16) 0.0007(12) -0.0094(12) -0.0061(13)
    C27 0.0484(14) 0.0433(18) 0.0525(18) -0.0041(13) -0.0125(13) -0.0087(14)
    C28 0.0477(14) 0.0460(18) 0.0477(17) -0.0008(13) -0.0096(12) -0.0126(14)
    C29 0.0430(13) 0.0502(18) 0.0448(16) -0.0072(12) -0.0126(12) -0.0059(14)
    C30 0.0469(15) 0.062(2) 0.0496(18) -0.0067(13) -0.0094(13) -0.0110(15)
    C31 0.0500(15) 0.071(2) 0.0520(19) -0.0132(15) -0.0069(13) -0.0040(16)
    C32 0.0579(16) 0.059(2) 0.0522(18) -0.0233(14) -0.0149(14) 0.0039(15)
    C33 0.0492(14) 0.0487(18) 0.0512(17) -0.0084(13) -0.0101(13) -0.0046(14)
    C34 0.0432(13) 0.0412(16) 0.0413(16) -0.0084(12) -0.0123(12) -0.0014(13)
    O6 0.0445(10) 0.0616(13) 0.0568(12) -0.0101(8) -0.0177(9) -0.0017(10)
    O7 0.0801(13) 0.0696(14) 0.0628(14) -0.0236(10) -0.0230(11) -0.0188(11)
    O8 0.0838(13) 0.0526(13) 0.0974(16) -0.0077(10) -0.0588(12) -0.0003(11)
    O9 0.0766(12) 0.0522(13) 0.0598(13) -0.0122(10) -0.0051(10) -0.0212(10)
    O10 0.0512(10) 0.0734(14) 0.0675(14) -0.0011(10) 0.0048(10) -0.0224(11)
    C35 0.0390(12) 0.0360(16) 0.0491(17) -0.0022(11) -0.0097(12) -0.0078(13)
    C36 0.0554(15) 0.0476(18) 0.0556(19) -0.0014(13) -0.0173(14) -0.0066(15)
    C37 0.0607(16) 0.056(2) 0.0534(18) -0.0045(14) -0.0071(14) -0.0182(16)
    C38 0.0513(16) 0.0441(18) 0.076(2) 0.0000(13) 0.0015(15) -0.0173(17)
    C39 0.0391(13) 0.0434(18) 0.078(2) 0.0013(12) -0.0110(14) -0.0025(16)
    C40 0.0349(12) 0.0421(17) 0.0497(17) -0.0046(11) -0.0065(12) -0.0061(14)
    C41 0.0534(16) 0.0418(17) 0.0538(19) -0.0029(13) -0.0230(15) -0.0035(15)
    C42 0.0463(13) 0.0345(15) 0.0429(16) -0.0040(11) -0.0125(12) -0.0085(13)
    C43 0.0541(15) 0.0461(18) 0.0496(17) 0.0006(13) -0.0155(13) -0.0048(14)
    C44 0.0695(18) 0.0395(18) 0.062(2) -0.0041(14) -0.0153(15) 0.0013(15)
    C45 0.0615(16) 0.0373(18) 0.073(2) -0.0146(13) -0.0149(15) -0.0038(15)
    C46 0.0473(14) 0.0411(17) 0.0625(19) -0.0057(12) -0.0148(13) -0.0107(14)
    C47 0.0434(13) 0.0293(14) 0.0438(15) -0.0015(11) -0.0114(11) -0.0085(12)
    C48 0.0449(14) 0.0388(17) 0.0537(17) -0.0023(12) -0.0152(13) -0.0092(13)
    C49 0.0447(13) 0.0330(15) 0.0452(16) -0.0010(11) -0.0173(12) 0.0001(12)
    C50 0.0447(13) 0.0365(16) 0.0402(15) 0.0008(12) -0.0126(12) -0.0047(12)
    C51 0.0396(13) 0.0398(16) 0.0417(15) -0.0017(12) -0.0107(11) -0.0012(13)
    C52 0.0446(13) 0.0345(15) 0.0378(15) -0.0021(11) -0.0132(12) -0.0017(12)
    C53 0.0441(13) 0.0302(15) 0.0385(15) -0.0020(11) -0.0099(11) -0.0018(12)
    C54 0.0410(12) 0.0326(15) 0.0391(15) -0.0015(11) -0.0110(11) 0.0005(12)
    C55 0.0433(13) 0.0377(16) 0.0411(15) -0.0033(12) -0.0116(11) 0.0031(13)
    C56 0.0494(15) 0.0491(18) 0.0607(19) -0.0084(13) -0.0141(14) -0.0049(14)
    C57 0.0477(16) 0.069(2) 0.060(2) -0.0134(14) -0.0068(14) 0.0000(17)
    C58 0.0437(15) 0.081(2) 0.0511(19) 0.0006(15) -0.0039(13) -0.0053(17)
    C59 0.0556(16) 0.0553(19) 0.0451(17) 0.0032(14) -0.0065(13) -0.0103(14)
    C60 0.0468(14) 0.0416(17) 0.0359(15) -0.0014(12) -0.0077(12) 0.0020(13)
    C61 0.0544(15) 0.0363(16) 0.0381(16) 0.0004(12) -0.0098(12) -0.0035(13)
    C62 0.0439(14) 0.0572(19) 0.0432(17) -0.0035(13) -0.0097(13) -0.0041(14)
    C63 0.0490(15) 0.0465(17) 0.0412(16) -0.0106(13) -0.0118(12) -0.0005(13)
    C64 0.0530(15) 0.067(2) 0.0444(17) -0.0185(15) -0.0061(13) 0.0002(15)
    C65 0.0689(19) 0.063(2) 0.067(2) -0.0283(16) -0.0184(17) 0.0078(17)
    C66 0.079(2) 0.0478(19) 0.072(2) -0.0239(16) -0.0221(18) -0.0035(16)
    C67 0.0564(15) 0.0445(18) 0.0618(19) -0.0145(13) -0.0151(14) -0.0030(15)
    C68 0.0473(14) 0.0402(16) 0.0406(15) -0.0107(12) -0.0151(12) -0.0003(13)
_geom_special_details
;
Bond distances, angles <i>etc</i>. have been calculated using the rounded
fractional coordinates. All su's are estimated from the variances of the
(full) variance-covariance matrix. The cell e.s.d.'s are taken into account in
the estimation of distances, angles and torsion angles
;
loop_
    _geom_bond_atom_site_label_1
    _geom_bond_atom_site_label_2
    _geom_bond_site_symmetry_1
    _geom_bond_site_symmetry_2
    _geom_bond_distance
    _geom_bond_publ_flag
    O1 C6 . . 1.407(3) no
    O1 C7 . . 1.372(3) no
    O2 C7 . . 1.184(4) no
    O3 C14 . . 1.223(3) no
    O4 C27 . . 1.212(3) no
    O5 C28 . . 1.217(3) no
    O6 C40 . . 1.405(3) no
    O6 C41 . . 1.364(3) no
    O7 C41 . . 1.200(3) no
    O8 C48 . . 1.214(3) no
    O9 C61 . . 1.219(3) no
    O10 C62 . . 1.213(3) no
    C1 C16 . . 1.493(3) no
    C1 C6 . . 1.381(4) no
    C1 C2 . . 1.382(4) no
    C2 C3 . . 1.401(5) no
    C3 C4 . . 1.382(5) no
    C4 C5 . . 1.356(5) no
    C5 C6 . . 1.374(4) no
    C7 C8 . . 1.495(4) no
    C8 C13 . . 1.386(4) no
    C8 C9 . . 1.386(4) no
    C9 C10 . . 1.366(5) no
    C10 C11 . . 1.363(5) no
    C11 C12 . . 1.375(4) no
    C12 C13 . . 1.396(4) no
    C13 C14 . . 1.480(4) no
    C14 C15 . . 1.509(3) no
    C15 C20 . . 1.392(3) no
    C15 C16 . . 1.415(3) no
    C16 C17 . . 1.385(3) no
    C17 C28 . . 1.496(3) no
    C17 C18 . . 1.412(3) no
    C18 C19 . . 1.384(3) no
    C18 C34 . . 1.491(3) no
    C19 C27 . . 1.499(3) no
    C19 C20 . . 1.417(3) no
    C20 C21 . . 1.493(3) no
    C21 C22 . . 1.391(4) no
    C21 C26 . . 1.387(3) no
    C22 C23 . . 1.393(4) no
    C23 C24 . . 1.365(4) no
    C24 C25 . . 1.384(4) no
    C25 C26 . . 1.379(4) no
    C26 C27 . . 1.487(4) no
    C28 C29 . . 1.481(4) no
    C29 C30 . . 1.377(4) no
    C29 C34 . . 1.397(3) no
    C30 C31 . . 1.371(4) no
    C31 C32 . . 1.380(4) no
    C32 C33 . . 1.397(4) no
    C33 C34 . . 1.384(3) no
    C2 H2 . . 0.9300 no
    C3 H3 . . 0.9300 no
    C4 H4 . . 0.9300 no
    C5 H5 . . 0.9300 no
    C9 H9 . . 0.9300 no
    C10 H10 . . 0.9300 no
    C11 H11 . . 0.9300 no
    C12 H12 . . 0.9300 no
    C22 H22 . . 0.9300 no
    C23 H23 . . 0.9300 no
    C24 H24 . . 0.9300 no
    C25 H25 . . 0.9300 no
    C30 H30 . . 0.9300 no
    C31 H31 . . 0.9300 no
    C32 H32 . . 0.9300 no
    C33 H33 . . 0.9300 no
    C35 C36 . . 1.387(4) no
    C35 C40 . . 1.382(3) no
    C35 C50 . . 1.491(3) no
    C36 C37 . . 1.382(4) no
    C37 C38 . . 1.366(4) no
    C38 C39 . . 1.384(4) no
    C39 C40 . . 1.367(4) no
    C41 C42 . . 1.502(4) no
    C42 C43 . . 1.396(3) no
    C42 C47 . . 1.400(3) no
    C43 C44 . . 1.371(4) no
    C44 C45 . . 1.374(4) no
    C45 C46 . . 1.370(4) no
    C46 C47 . . 1.393(3) no
    C47 C48 . . 1.489(3) no
    C48 C49 . . 1.507(3) no
    C49 C50 . . 1.413(3) no
    C49 C54 . . 1.396(3) no
    C50 C51 . . 1.378(3) no
    C51 C52 . . 1.411(3) no
    C51 C62 . . 1.505(4) no
    C52 C53 . . 1.385(3) no
    C52 C68 . . 1.484(3) no
    C53 C54 . . 1.414(3) no
    C53 C61 . . 1.500(3) no
    C54 C55 . . 1.485(3) no
    C55 C56 . . 1.390(3) no
    C55 C60 . . 1.391(3) no
    C56 C57 . . 1.391(4) no
    C57 C58 . . 1.364(4) no
    C58 C59 . . 1.381(4) no
    C59 C60 . . 1.381(4) no
    C60 C61 . . 1.486(4) no
    C62 C63 . . 1.486(4) no
    C63 C64 . . 1.379(4) no
    C63 C68 . . 1.391(3) no
    C64 C65 . . 1.376(4) no
    C65 C66 . . 1.381(4) no
    C66 C67 . . 1.386(4) no
    C67 C68 . . 1.376(4) no
    C36 H36 . . 0.9300 no
    C37 H37 . . 0.9300 no
    C38 H38 . . 0.9300 no
    C39 H39 . . 0.9300 no
    C43 H43 . . 0.9300 no
    C44 H44 . . 0.9300 no
    C45 H45 . . 0.9300 no
    C46 H46 . . 0.9300 no
    C56 H56 . . 0.9300 no
    C57 H57 . . 0.9300 no
    C58 H58 . . 0.9300 no
    C59 H59 . . 0.9300 no
    C64 H64 . . 0.9300 no
    C65 H65 . . 0.9300 no
    C66 H66 . . 0.9300 no
    C67 H67 . . 0.9300 no
loop_
    _geom_angle_atom_site_label_1
    _geom_angle_atom_site_label_2
    _geom_angle_atom_site_label_3
    _geom_angle_site_symmetry_1
    _geom_angle_site_symmetry_2
    _geom_angle_site_symmetry_3
    _geom_angle
    _geom_angle_publ_flag
    C6 O1 C7 . . . 119.8(2) no
    C40 O6 C41 . . . 118.32(19) no
    C2 C1 C6 . . . 117.7(3) no
    C6 C1 C16 . . . 118.7(2) no
    C2 C1 C16 . . . 123.5(3) no
    C1 C2 C3 . . . 119.9(3) no
    C2 C3 C4 . . . 119.5(3) no
    C3 C4 C5 . . . 121.5(3) no
    C4 C5 C6 . . . 117.9(3) no
    O1 C6 C1 . . . 116.9(2) no
    C1 C6 C5 . . . 123.5(3) no
    O1 C6 C5 . . . 119.4(2) no
    O1 C7 C8 . . . 115.4(2) no
    O2 C7 C8 . . . 126.7(3) no
    O1 C7 O2 . . . 117.5(2) no
    C7 C8 C9 . . . 114.1(3) no
    C9 C8 C13 . . . 119.6(3) no
    C7 C8 C13 . . . 126.2(2) no
    C8 C9 C10 . . . 120.6(3) no
    C9 C10 C11 . . . 120.3(3) no
    C10 C11 C12 . . . 120.4(3) no
    C11 C12 C13 . . . 120.3(3) no
    C8 C13 C12 . . . 118.9(2) no
    C12 C13 C14 . . . 115.6(2) no
    C8 C13 C14 . . . 125.5(2) no
    O3 C14 C13 . . . 119.3(2) no
    C13 C14 C15 . . . 124.9(2) no
    O3 C14 C15 . . . 115.8(2) no
    C14 C15 C20 . . . 119.5(2) no
    C16 C15 C20 . . . 119.0(2) no
    C14 C15 C16 . . . 120.9(2) no
    C1 C16 C17 . . . 120.0(2) no
    C15 C16 C17 . . . 118.8(2) no
    C1 C16 C15 . . . 121.1(2) no
    C16 C17 C28 . . . 129.3(2) no
    C18 C17 C28 . . . 108.1(2) no
    C16 C17 C18 . . . 122.7(2) no
    C17 C18 C19 . . . 118.3(2) no
    C19 C18 C34 . . . 133.3(2) no
    C17 C18 C34 . . . 108.4(2) no
    C18 C19 C20 . . . 119.8(2) no
    C20 C19 C27 . . . 108.3(2) no
    C18 C19 C27 . . . 132.0(2) no
    C15 C20 C21 . . . 130.3(2) no
    C19 C20 C21 . . . 108.3(2) no
    C15 C20 C19 . . . 121.4(2) no
    C20 C21 C22 . . . 132.7(2) no
    C20 C21 C26 . . . 108.1(2) no
    C22 C21 C26 . . . 119.1(2) no
    C21 C22 C23 . . . 117.9(2) no
    C22 C23 C24 . . . 122.5(3) no
    C23 C24 C25 . . . 120.0(2) no
    C24 C25 C26 . . . 118.1(2) no
    C21 C26 C25 . . . 122.5(2) no
    C21 C26 C27 . . . 110.1(2) no
    C25 C26 C27 . . . 127.4(2) no
    O4 C27 C19 . . . 128.0(2) no
    O4 C27 C26 . . . 126.9(2) no
    C19 C27 C26 . . . 105.1(2) no
    O5 C28 C29 . . . 126.9(2) no
    C17 C28 C29 . . . 105.9(2) no
    O5 C28 C17 . . . 127.2(2) no
    C28 C29 C30 . . . 128.9(2) no
    C30 C29 C34 . . . 121.8(2) no
    C28 C29 C34 . . . 109.3(2) no
    C29 C30 C31 . . . 118.2(2) no
    C30 C31 C32 . . . 121.0(2) no
    C31 C32 C33 . . . 121.3(2) no
    C32 C33 C34 . . . 117.9(2) no
    C18 C34 C29 . . . 108.3(2) no
    C29 C34 C33 . . . 119.8(2) no
    C18 C34 C33 . . . 131.8(2) no
    C1 C2 H2 . . . 120.00 no
    C3 C2 H2 . . . 120.00 no
    C4 C3 H3 . . . 120.00 no
    C2 C3 H3 . . . 120.00 no
    C5 C4 H4 . . . 119.00 no
    C3 C4 H4 . . . 119.00 no
    C4 C5 H5 . . . 121.00 no
    C6 C5 H5 . . . 121.00 no
    C8 C9 H9 . . . 120.00 no
    C10 C9 H9 . . . 120.00 no
    C11 C10 H10 . . . 120.00 no
    C9 C10 H10 . . . 120.00 no
    C10 C11 H11 . . . 120.00 no
    C12 C11 H11 . . . 120.00 no
    C13 C12 H12 . . . 120.00 no
    C11 C12 H12 . . . 120.00 no
    C21 C22 H22 . . . 121.00 no
    C23 C22 H22 . . . 121.00 no
    C24 C23 H23 . . . 119.00 no
    C22 C23 H23 . . . 119.00 no
    C23 C24 H24 . . . 120.00 no
    C25 C24 H24 . . . 120.00 no
    C26 C25 H25 . . . 121.00 no
    C24 C25 H25 . . . 121.00 no
    C29 C30 H30 . . . 121.00 no
    C31 C30 H30 . . . 121.00 no
    C32 C31 H31 . . . 119.00 no
    C30 C31 H31 . . . 119.00 no
    C31 C32 H32 . . . 119.00 no
    C33 C32 H32 . . . 119.00 no
    C32 C33 H33 . . . 121.00 no
    C34 C33 H33 . . . 121.00 no
    C36 C35 C40 . . . 117.6(2) no
    C36 C35 C50 . . . 124.1(2) no
    C40 C35 C50 . . . 118.3(2) no
    C35 C36 C37 . . . 120.4(2) no
    C36 C37 C38 . . . 120.3(3) no
    C37 C38 C39 . . . 120.5(2) no
    C38 C39 C40 . . . 118.4(2) no
    O6 C40 C35 . . . 117.1(2) no
    O6 C40 C39 . . . 120.0(2) no
    C35 C40 C39 . . . 122.8(2) no
    O6 C41 O7 . . . 118.8(2) no
    O6 C41 C42 . . . 117.4(2) no
    O7 C41 C42 . . . 123.2(2) no
    C41 C42 C43 . . . 113.4(2) no
    C41 C42 C47 . . . 127.3(2) no
    C43 C42 C47 . . . 119.3(2) no
    C42 C43 C44 . . . 120.9(2) no
    C43 C44 C45 . . . 120.1(2) no
    C44 C45 C46 . . . 119.7(2) no
    C45 C46 C47 . . . 121.8(2) no
    C42 C47 C46 . . . 118.2(2) no
    C42 C47 C48 . . . 125.6(2) no
    C46 C47 C48 . . . 116.3(2) no
    O8 C48 C47 . . . 120.1(2) no
    O8 C48 C49 . . . 118.8(2) no
    C47 C48 C49 . . . 121.1(2) no
    C48 C49 C50 . . . 119.7(2) no
    C48 C49 C54 . . . 121.1(2) no
    C50 C49 C54 . . . 119.2(2) no
    C35 C50 C49 . . . 118.5(2) no
    C35 C50 C51 . . . 122.5(2) no
    C49 C50 C51 . . . 118.9(2) no
    C50 C51 C52 . . . 122.8(2) no
    C50 C51 C62 . . . 129.1(2) no
    C52 C51 C62 . . . 108.1(2) no
    C51 C52 C53 . . . 118.1(2) no
    C51 C52 C68 . . . 108.5(2) no
    C53 C52 C68 . . . 133.4(2) no
    C52 C53 C54 . . . 120.1(2) no
    C52 C53 C61 . . . 132.1(2) no
    C54 C53 C61 . . . 107.9(2) no
    C49 C54 C53 . . . 120.8(2) no
    C49 C54 C55 . . . 130.5(2) no
    C53 C54 C55 . . . 108.6(2) no
    C54 C55 C56 . . . 132.4(2) no
    C54 C55 C60 . . . 108.3(2) no
    C56 C55 C60 . . . 119.3(2) no
    C55 C56 C57 . . . 118.1(2) no
    C56 C57 C58 . . . 121.9(2) no
    C57 C58 C59 . . . 120.8(3) no
    C58 C59 C60 . . . 117.9(2) no
    C55 C60 C59 . . . 122.1(2) no
    C55 C60 C61 . . . 109.5(2) no
    C59 C60 C61 . . . 128.4(2) no
    O9 C61 C53 . . . 128.1(2) no
    O9 C61 C60 . . . 126.4(2) no
    C53 C61 C60 . . . 105.4(2) no
    O10 C62 C51 . . . 127.0(2) no
    O10 C62 C63 . . . 127.8(2) no
    C51 C62 C63 . . . 105.2(2) no
    C62 C63 C64 . . . 128.8(2) no
    C62 C63 C68 . . . 109.6(2) no
    C64 C63 C68 . . . 121.6(2) no
    C63 C64 C65 . . . 118.5(2) no
    C64 C65 C66 . . . 120.0(3) no
    C65 C66 C67 . . . 121.7(3) no
    C66 C67 C68 . . . 118.3(2) no
    C52 C68 C63 . . . 108.6(2) no
    C52 C68 C67 . . . 131.6(2) no
    C63 C68 C67 . . . 119.8(2) no
    C35 C36 H36 . . . 120.00 no
    C37 C36 H36 . . . 120.00 no
    C36 C37 H37 . . . 120.00 no
    C38 C37 H37 . . . 120.00 no
    C37 C38 H38 . . . 120.00 no
    C39 C38 H38 . . . 120.00 no
    C38 C39 H39 . . . 121.00 no
    C40 C39 H39 . . . 121.00 no
    C42 C43 H43 . . . 120.00 no
    C44 C43 H43 . . . 120.00 no
    C43 C44 H44 . . . 120.00 no
    C45 C44 H44 . . . 120.00 no
    C44 C45 H45 . . . 120.00 no
    C46 C45 H45 . . . 120.00 no
    C45 C46 H46 . . . 119.00 no
    C47 C46 H46 . . . 119.00 no
    C55 C56 H56 . . . 121.00 no
    C57 C56 H56 . . . 121.00 no
    C56 C57 H57 . . . 119.00 no
    C58 C57 H57 . . . 119.00 no
    C57 C58 H58 . . . 120.00 no
    C59 C58 H58 . . . 120.00 no
    C58 C59 H59 . . . 121.00 no
    C60 C59 H59 . . . 121.00 no
    C63 C64 H64 . . . 121.00 no
    C65 C64 H64 . . . 121.00 no
    C64 C65 H65 . . . 120.00 no
    C66 C65 H65 . . . 120.00 no
    C65 C66 H66 . . . 119.00 no
    C67 C66 H66 . . . 119.00 no
    C66 C67 H67 . . . 121.00 no
    C68 C67 H67 . . . 121.00 no
loop_
    _geom_torsion_atom_site_label_1
    _geom_torsion_atom_site_label_2
    _geom_torsion_atom_site_label_3
    _geom_torsion_atom_site_label_4
    _geom_torsion_site_symmetry_1
    _geom_torsion_site_symmetry_2
    _geom_torsion_site_symmetry_3
    _geom_torsion_site_symmetry_4
    _geom_torsion
    _geom_torsion_publ_flag
    C7 O1 C6 C1 . . . . -76.7(3) no
    C7 O1 C6 C5 . . . . 107.8(3) no
    C6 O1 C7 O2 . . . . 166.9(2) no
    C6 O1 C7 C8 . . . . -20.1(3) no
    C40 O6 C41 C42 . . . . 32.3(3) no
    C41 O6 C40 C35 . . . . 69.9(3) no
    C41 O6 C40 C39 . . . . -114.0(3) no
    C40 O6 C41 O7 . . . . -156.0(2) no
    C16 C1 C6 C5 . . . . 175.9(2) no
    C2 C1 C16 C15 . . . . -102.7(3) no
    C2 C1 C16 C17 . . . . 79.1(3) no
    C16 C1 C6 O1 . . . . 0.5(3) no
    C16 C1 C2 C3 . . . . -175.6(2) no
    C2 C1 C6 O1 . . . . -175.7(2) no
    C2 C1 C6 C5 . . . . -0.3(4) no
    C6 C1 C16 C15 . . . . 81.4(3) no
    C6 C1 C16 C17 . . . . -96.8(3) no
    C6 C1 C2 C3 . . . . 0.3(4) no
    C1 C2 C3 C4 . . . . -0.4(4) no
    C2 C3 C4 C5 . . . . 0.4(5) no
    C3 C4 C5 C6 . . . . -0.4(5) no
    C4 C5 C6 C1 . . . . 0.3(4) no
    C4 C5 C6 O1 . . . . 175.6(3) no
    O2 C7 C8 C13 . . . . -98.7(4) no
    O1 C7 C8 C9 . . . . -92.2(3) no
    O1 C7 C8 C13 . . . . 89.0(3) no
    O2 C7 C8 C9 . . . . 80.1(3) no
    C13 C8 C9 C10 . . . . -0.4(4) no
    C7 C8 C13 C12 . . . . 177.7(2) no
    C7 C8 C9 C10 . . . . -179.3(3) no
    C7 C8 C13 C14 . . . . -1.3(4) no
    C9 C8 C13 C12 . . . . -1.1(4) no
    C9 C8 C13 C14 . . . . 179.9(2) no
    C8 C9 C10 C11 . . . . 1.5(5) no
    C9 C10 C11 C12 . . . . -1.3(5) no
    C10 C11 C12 C13 . . . . -0.2(5) no
    C11 C12 C13 C8 . . . . 1.4(4) no
    C11 C12 C13 C14 . . . . -179.5(3) no
    C12 C13 C14 C15 . . . . 173.4(2) no
    C12 C13 C14 O3 . . . . -7.1(4) no
    C8 C13 C14 O3 . . . . 172.0(2) no
    C8 C13 C14 C15 . . . . -7.5(4) no
    O3 C14 C15 C20 . . . . -57.0(3) no
    C13 C14 C15 C16 . . . . -66.4(3) no
    C13 C14 C15 C20 . . . . 122.5(3) no
    O3 C14 C15 C16 . . . . 114.1(3) no
    C14 C15 C20 C19 . . . . 169.2(2) no
    C14 C15 C20 C21 . . . . -12.7(4) no
    C16 C15 C20 C19 . . . . -2.1(3) no
    C14 C15 C16 C1 . . . . 12.4(3) no
    C14 C15 C16 C17 . . . . -169.4(2) no
    C20 C15 C16 C1 . . . . -176.5(2) no
    C20 C15 C16 C17 . . . . 1.8(3) no
    C16 C15 C20 C21 . . . . 176.0(2) no
    C15 C16 C17 C28 . . . . -177.8(2) no
    C1 C16 C17 C18 . . . . 178.6(2) no
    C1 C16 C17 C28 . . . . 0.4(4) no
    C15 C16 C17 C18 . . . . 0.4(4) no
    C16 C17 C18 C34 . . . . 178.5(2) no
    C28 C17 C18 C19 . . . . 176.3(2) no
    C16 C17 C18 C19 . . . . -2.3(4) no
    C18 C17 C28 C29 . . . . 3.2(3) no
    C16 C17 C28 O5 . . . . 3.2(4) no
    C16 C17 C28 C29 . . . . -178.4(2) no
    C28 C17 C18 C34 . . . . -3.0(3) no
    C18 C17 C28 O5 . . . . -175.2(3) no
    C17 C18 C19 C20 . . . . 1.9(3) no
    C17 C18 C19 C27 . . . . -177.0(2) no
    C19 C18 C34 C29 . . . . -177.5(3) no
    C19 C18 C34 C33 . . . . 1.7(5) no
    C17 C18 C34 C33 . . . . -179.3(3) no
    C34 C18 C19 C20 . . . . -179.1(2) no
    C34 C18 C19 C27 . . . . 2.1(5) no
    C17 C18 C34 C29 . . . . 1.6(3) no
    C18 C19 C20 C21 . . . . -178.3(2) no
    C27 C19 C20 C15 . . . . 179.3(2) no
    C27 C19 C20 C21 . . . . 0.9(3) no
    C18 C19 C20 C15 . . . . 0.2(4) no
    C18 C19 C27 O4 . . . . -3.8(5) no
    C18 C19 C27 C26 . . . . 176.9(2) no
    C20 C19 C27 O4 . . . . 177.3(3) no
    C20 C19 C27 C26 . . . . -2.1(3) no
    C15 C20 C21 C26 . . . . -177.5(2) no
    C19 C20 C21 C22 . . . . 178.0(3) no
    C15 C20 C21 C22 . . . . -0.3(5) no
    C19 C20 C21 C26 . . . . 0.8(3) no
    C20 C21 C26 C27 . . . . -2.2(3) no
    C22 C21 C26 C27 . . . . -179.8(2) no
    C26 C21 C22 C23 . . . . 0.8(4) no
    C22 C21 C26 C25 . . . . -0.4(4) no
    C20 C21 C22 C23 . . . . -176.2(3) no
    C20 C21 C26 C25 . . . . 177.3(2) no
    C21 C22 C23 C24 . . . . -0.4(4) no
    C22 C23 C24 C25 . . . . -0.4(4) no
    C23 C24 C25 C26 . . . . 0.8(4) no
    C24 C25 C26 C21 . . . . -0.4(4) no
    C24 C25 C26 C27 . . . . 179.0(2) no
    C21 C26 C27 C19 . . . . 2.6(3) no
    C25 C26 C27 O4 . . . . 3.9(4) no
    C21 C26 C27 O4 . . . . -176.7(3) no
    C25 C26 C27 C19 . . . . -176.8(2) no
    C17 C28 C29 C34 . . . . -2.2(3) no
    C17 C28 C29 C30 . . . . 178.5(2) no
    O5 C28 C29 C30 . . . . -3.1(4) no
    O5 C28 C29 C34 . . . . 176.2(3) no
    C34 C29 C30 C31 . . . . -0.3(4) no
    C28 C29 C34 C18 . . . . 0.4(3) no
    C28 C29 C34 C33 . . . . -178.8(2) no
    C28 C29 C30 C31 . . . . 179.0(3) no
    C30 C29 C34 C18 . . . . 179.8(2) no
    C30 C29 C34 C33 . . . . 0.6(4) no
    C29 C30 C31 C32 . . . . -0.1(4) no
    C30 C31 C32 C33 . . . . 0.2(4) no
    C31 C32 C33 C34 . . . . 0.2(4) no
    C32 C33 C34 C18 . . . . -179.5(2) no
    C32 C33 C34 C29 . . . . -0.5(4) no
    C50 C35 C40 O6 . . . . -5.5(3) no
    C50 C35 C40 C39 . . . . 178.5(2) no
    C36 C35 C50 C49 . . . . 90.7(3) no
    C36 C35 C50 C51 . . . . -93.5(3) no
    C40 C35 C50 C49 . . . . -87.4(3) no
    C40 C35 C50 C51 . . . . 88.4(3) no
    C36 C35 C40 O6 . . . . 176.3(2) no
    C36 C35 C40 C39 . . . . 0.3(4) no
    C40 C35 C36 C37 . . . . -0.8(4) no
    C50 C35 C36 C37 . . . . -178.9(2) no
    C35 C36 C37 C38 . . . . 0.9(4) no
    C36 C37 C38 C39 . . . . -0.4(4) no
    C37 C38 C39 C40 . . . . -0.1(4) no
    C38 C39 C40 O6 . . . . -175.8(2) no
    C38 C39 C40 C35 . . . . 0.1(4) no
    O6 C41 C42 C43 . . . . 93.9(3) no
    O6 C41 C42 C47 . . . . -88.4(3) no
    O7 C41 C42 C43 . . . . -77.4(3) no
    O7 C41 C42 C47 . . . . 100.3(3) no
    C41 C42 C43 C44 . . . . 176.9(2) no
    C47 C42 C43 C44 . . . . -1.0(4) no
    C41 C42 C47 C46 . . . . -177.4(2) no
    C41 C42 C47 C48 . . . . 1.4(4) no
    C43 C42 C47 C46 . . . . 0.2(3) no
    C43 C42 C47 C48 . . . . 179.0(2) no
    C42 C43 C44 C45 . . . . 0.9(4) no
    C43 C44 C45 C46 . . . . 0.0(4) no
    C44 C45 C46 C47 . . . . -0.9(4) no
    C45 C46 C47 C42 . . . . 0.7(4) no
    C45 C46 C47 C48 . . . . -178.2(2) no
    C42 C47 C48 O8 . . . . 172.3(2) no
    C42 C47 C48 C49 . . . . -9.8(4) no
    C46 C47 C48 O8 . . . . -8.8(4) no
    C46 C47 C48 C49 . . . . 169.1(2) no
    O8 C48 C49 C50 . . . . -104.7(3) no
    O8 C48 C49 C54 . . . . 74.2(3) no
    C47 C48 C49 C50 . . . . 77.4(3) no
    C47 C48 C49 C54 . . . . -103.8(3) no
    C48 C49 C50 C35 . . . . -4.8(3) no
    C48 C49 C50 C51 . . . . 179.3(2) no
    C54 C49 C50 C35 . . . . 176.3(2) no
    C54 C49 C50 C51 . . . . 0.4(3) no
    C48 C49 C54 C53 . . . . 177.8(2) no
    C48 C49 C54 C55 . . . . -0.7(4) no
    C50 C49 C54 C53 . . . . -3.3(3) no
    C50 C49 C54 C55 . . . . 178.1(2) no
    C35 C50 C51 C52 . . . . -174.9(2) no
    C35 C50 C51 C62 . . . . 3.5(4) no
    C49 C50 C51 C52 . . . . 0.9(4) no
    C49 C50 C51 C62 . . . . 179.3(2) no
    C50 C51 C52 C53 . . . . 0.7(3) no
    C50 C51 C52 C68 . . . . -178.8(2) no
    C62 C51 C52 C53 . . . . -177.9(2) no
    C62 C51 C52 C68 . . . . 2.5(3) no
    C50 C51 C62 O10 . . . . 0.0(4) no
    C50 C51 C62 C63 . . . . 179.6(2) no
    C52 C51 C62 O10 . . . . 178.5(3) no
    C52 C51 C62 C63 . . . . -1.8(3) no
    C51 C52 C53 C54 . . . . -3.6(3) no
    C51 C52 C53 C61 . . . . 176.0(2) no
    C68 C52 C53 C54 . . . . 175.8(2) no
    C68 C52 C53 C61 . . . . -4.6(5) no
    C51 C52 C68 C63 . . . . -2.3(3) no
    C51 C52 C68 C67 . . . . 176.5(3) no
    C53 C52 C68 C63 . . . . 178.3(3) no
    C53 C52 C68 C67 . . . . -3.0(5) no
    C52 C53 C54 C49 . . . . 5.0(3) no
    C52 C53 C54 C55 . . . . -176.2(2) no
    C61 C53 C54 C49 . . . . -174.7(2) no
    C61 C53 C54 C55 . . . . 4.2(3) no
    C52 C53 C61 O9 . . . . -8.4(4) no
    C52 C53 C61 C60 . . . . 175.4(2) no
    C54 C53 C61 O9 . . . . 171.2(2) no
    C54 C53 C61 C60 . . . . -5.1(3) no
    C49 C54 C55 C56 . . . . -3.9(4) no
    C49 C54 C55 C60 . . . . 177.1(2) no
    C53 C54 C55 C56 . . . . 177.5(3) no
    C53 C54 C55 C60 . . . . -1.6(3) no
    C54 C55 C56 C57 . . . . -178.9(2) no
    C60 C55 C56 C57 . . . . 0.1(4) no
    C54 C55 C60 C59 . . . . 179.4(2) no
    C54 C55 C60 C61 . . . . -1.7(3) no
    C56 C55 C60 C59 . . . . 0.2(4) no
    C56 C55 C60 C61 . . . . 179.1(2) no
    C55 C56 C57 C58 . . . . 0.6(4) no
    C56 C57 C58 C59 . . . . -1.6(4) no
    C57 C58 C59 C60 . . . . 1.8(4) no
    C58 C59 C60 C55 . . . . -1.1(4) no
    C58 C59 C60 C61 . . . . -179.8(2) no
    C55 C60 C61 O9 . . . . -172.2(2) no
    C55 C60 C61 C53 . . . . 4.1(3) no
    C59 C60 C61 O9 . . . . 6.7(4) no
    C59 C60 C61 C53 . . . . -177.0(2) no
    O10 C62 C63 C64 . . . . 2.3(5) no
    O10 C62 C63 C68 . . . . -179.9(3) no
    C51 C62 C63 C64 . . . . -177.4(2) no
    C51 C62 C63 C68 . . . . 0.4(3) no
    C62 C63 C64 C65 . . . . 177.1(3) no
    C68 C63 C64 C65 . . . . -0.5(4) no
    C62 C63 C68 C52 . . . . 1.1(3) no
    C62 C63 C68 C67 . . . . -177.9(2) no
    C64 C63 C68 C52 . . . . 179.1(2) no
    C64 C63 C68 C67 . . . . 0.2(4) no
    C63 C64 C65 C66 . . . . 0.4(4) no
    C64 C65 C66 C67 . . . . 0.1(4) no
    C65 C66 C67 C68 . . . . -0.5(4) no
    C66 C67 C68 C52 . . . . -178.3(3) no
    C66 C67 C68 C63 . . . . 0.3(4) no
loop_
    _geom_hbond_atom_site_label_D
    _geom_hbond_atom_site_label_H
    _geom_hbond_atom_site_label_A
    _geom_hbond_site_symmetry_A
    _geom_hbond_distance_DH
    _geom_hbond_distance_HA
    _geom_hbond_distance_DA
    _geom_hbond_angle_DHA
    _geom_hbond_publ_flag
    C12 H12 O3 . 0.93 2.37 2.693(3) 100. no
    C22 H22 O3 . 0.93 2.50 3.081(3) 121. no
    C24 H24 O10 2_756 0.93 2.56 3.302(3) 137. yes
    C30 H30 O5 2_567 0.93 2.60 3.507(3) 166. yes
    C32 H32 O7 1_455 0.93 2.49 3.398(3) 166. yes
    C33 H33 O4 . 0.93 2.32 3.087(3) 139. yes
    C39 H39 O1 1_645 0.93 2.36 3.115(3) 139. yes
    C46 H46 O8 . 0.93 2.40 2.728(3) 101. no
    C56 H56 O8 . 0.93 2.52 3.210(3) 131. yes
    C58 H58 O7 2_657 0.93 2.52 3.377(3) 154. yes
    C67 H67 O9 . 0.93 2.36 3.117(3) 139. yes
_iucr_refine_instructions_details
;
TITL 250-MNT in P-1
CELL  0.71073  12.2300  12.3458  16.7939   82.229   72.773   81.181
ZERR     4.00   0.0036   0.0029   0.0053    0.007    0.006    0.010
LATT   1
SFAC  C    H    O
UNIT  136  64   20
MERG   2
OMIT     0   0   1
OMIT     1   0   1
FMAP   2
PLAN    5
ACTA
LIST   4
L.S.  13
WGHT    0.050100
EXTI    0.001999
FVAR       0.24568
MOLE    1
C1    1    0.361236    0.532653    0.808502    11.00000    0.03981    0.04894 =
         0.04838   -0.01212   -0.00614   -0.01104
C2    1    0.381474    0.555126    0.880995    11.00000    0.06401    0.07861 =
         0.05783   -0.01675   -0.00942   -0.02387
AFIX  43
H2    2    0.401868    0.497744    0.917802    11.00000   -1.20000
AFIX   0
C3    1    0.371236    0.664446    0.898981    11.00000    0.07391    0.10830 =
         0.07109   -0.04628    0.00236   -0.03916
AFIX  43
H3    2    0.384388    0.679971    0.947803    11.00000   -1.20000
AFIX   0
C4    1    0.341438    0.748959    0.843566    11.00000    0.06629    0.07029 =
         0.11324   -0.04741    0.00878   -0.02725
AFIX  43
H4    2    0.335191    0.821413    0.855531    11.00000   -1.20000
AFIX   0
C5    1    0.321100    0.728805    0.772214    11.00000    0.05934    0.04508 =
         0.10340   -0.02075   -0.00886   -0.00591
AFIX  43
H5    2    0.300634    0.786149    0.735408    11.00000   -1.20000
AFIX   0
C6    1    0.331665    0.620951    0.755933    11.00000    0.03873    0.04693 =
         0.06033   -0.01535   -0.00471   -0.00557
C7    1    0.389383    0.561561    0.617353    11.00000    0.05765    0.05345 =
         0.06037   -0.00511   -0.02085    0.00109
C8    1    0.507028    0.588093    0.611304    11.00000    0.05218    0.03970 =
         0.04692   -0.00728   -0.00827   -0.00373
C9    1    0.534161    0.686845    0.564648    11.00000    0.07751    0.05203 =
         0.06534    0.00244   -0.00781   -0.00092
AFIX  43
H9    2    0.480322    0.730145    0.541097    11.00000   -1.20000
AFIX   0
C10   1    0.639335    0.721076    0.552983    11.00000    0.09187    0.04822 =
         0.08280   -0.00229    0.01369   -0.01857
AFIX  43
H10   2    0.656039    0.788241    0.522649    11.00000   -1.20000
AFIX   0
C11   1    0.719858    0.657193    0.585620    11.00000    0.06497    0.07562 =
         0.09005   -0.01166    0.00427   -0.03229
AFIX  43
H11   2    0.791781    0.680368    0.576566    11.00000   -1.20000
AFIX   0
C12   1    0.695403    0.558718    0.631837    11.00000    0.05179    0.06304 =
         0.06896   -0.00585   -0.00961   -0.01894
AFIX  43
H12   2    0.750906    0.515448    0.653733    11.00000   -1.20000
AFIX   0
C13   1    0.587514    0.523396    0.646037    11.00000    0.04358    0.04258 =
         0.04296   -0.00715   -0.00835   -0.01024
C14   1    0.570283    0.416682    0.697162    11.00000    0.03966    0.04897 =
         0.05165   -0.00673   -0.01535   -0.00426
C15   1    0.457535    0.368049    0.727866    11.00000    0.04014    0.03628 =
         0.04423   -0.00367   -0.01224   -0.00603
C16   1    0.362224    0.418900    0.787202    11.00000    0.04485    0.03762 =
         0.04550   -0.00308   -0.01385   -0.00762
C17   1    0.267434    0.362382    0.823989    11.00000    0.04191    0.03990 =
         0.04396   -0.00791   -0.01254   -0.00503
C18   1    0.262234    0.255600    0.805072    11.00000    0.04103    0.04137 =
         0.04092   -0.00306   -0.01315   -0.00575
C19   1    0.354228    0.207525    0.745189    11.00000    0.04282    0.03733 =
         0.04045   -0.00539   -0.01049   -0.00495
C20   1    0.451721    0.264261    0.706655    11.00000    0.04248    0.03784 =
         0.04350    0.00059   -0.01235   -0.00496
C21   1    0.535164    0.195419    0.643418    11.00000    0.04086    0.04200 =
         0.04792   -0.00219   -0.01124   -0.00077
C22   1    0.641668    0.211829    0.586982    11.00000    0.05119    0.05724 =
         0.06578   -0.00732   -0.00208   -0.00882
AFIX  43
H22   2    0.676239    0.274302    0.585797    11.00000   -1.20000
AFIX   0
C23   1    0.694928    0.131697    0.532271    11.00000    0.04842    0.06590 =
         0.07086   -0.01298    0.00811   -0.00189
AFIX  43
H23   2    0.765998    0.141826    0.494001    11.00000   -1.20000
AFIX   0
C24   1    0.646733    0.038927    0.532734    11.00000    0.05630    0.06226 =
         0.06523   -0.01471    0.00111    0.00769
AFIX  43
H24   2    0.684644   -0.012531    0.494988    11.00000   -1.20000
AFIX   0
C25   1    0.541433    0.021428    0.589379    11.00000    0.05828    0.04752 =
         0.06735   -0.01344   -0.01336    0.00057
AFIX  43
H25   2    0.507971   -0.041838    0.590858    11.00000   -1.20000
AFIX   0
C26   1    0.487479    0.100389    0.643577    11.00000    0.04543    0.04243 =
         0.04338   -0.00611   -0.00945    0.00072
C27   1    0.374114    0.099946    0.708199    11.00000    0.04840    0.04325 =
         0.05253   -0.00870   -0.01246   -0.00412
C28   1    0.155728    0.398692    0.885621    11.00000    0.04767    0.04599 =
         0.04766   -0.01258   -0.00964   -0.00077
C29   1    0.087875    0.304100    0.905066    11.00000    0.04303    0.05016 =
         0.04485   -0.00592   -0.01263   -0.00723
C30   1   -0.019999    0.294457    0.959613    11.00000    0.04687    0.06186 =
         0.04960   -0.01099   -0.00936   -0.00673
AFIX  43
H30   2   -0.060385    0.351711    0.991247    11.00000   -1.20000
AFIX   0
C31   1   -0.066246    0.198193    0.966024    11.00000    0.05000    0.07130 =
         0.05195   -0.00402   -0.00687   -0.01320
AFIX  43
H31   2   -0.138974    0.190064    1.002537    11.00000   -1.20000
AFIX   0
C32   1   -0.006463    0.113159    0.919088    11.00000    0.05787    0.05918 =
         0.05218    0.00393   -0.01487   -0.02326
AFIX  43
H32   2   -0.039729    0.048700    0.924500    11.00000   -1.20000
AFIX   0
C33   1    0.102985    0.122010    0.863637    11.00000    0.04915    0.04865 =
         0.05122   -0.00463   -0.01013   -0.00841
AFIX  43
H33   2    0.142910    0.064622    0.831990    11.00000   -1.20000
AFIX   0
C34   1    0.150165    0.218897    0.857266    11.00000    0.04316    0.04115 =
         0.04131   -0.00144   -0.01228   -0.00837
O1    3    0.303434    0.596682    0.685450    11.00000    0.05015    0.05949 =
         0.07322   -0.00660   -0.02409    0.00359
O2    3    0.361889    0.523605    0.566119    11.00000    0.08740    0.11999 =
         0.08762   -0.03430   -0.04330   -0.01209
O3    3    0.652006    0.361387    0.716641    11.00000    0.05398    0.07141 =
         0.10466    0.01685   -0.03861   -0.00807
O4    3    0.312393    0.027055    0.726909    11.00000    0.06628    0.05244 =
         0.09301   -0.02289   -0.00103   -0.02173
O5    3    0.125375    0.488367    0.912754    11.00000    0.06369    0.06053 =
         0.08009   -0.03035    0.00225   -0.00561
MOLE    2
C35   1    0.941125   -0.117593    0.658887    11.00000    0.03895    0.03598 =
         0.04914   -0.00777   -0.00975   -0.00216
C36   1    0.941689   -0.135207    0.578902    11.00000    0.05539    0.04763 =
         0.05562   -0.00660   -0.01726   -0.00145
AFIX  43
H36   2    0.899032   -0.084845    0.549913    11.00000   -1.20000
AFIX   0
C37   1    1.005257   -0.227143    0.542034    11.00000    0.06066    0.05622 =
         0.05343   -0.01820   -0.00713   -0.00450
AFIX  43
H37   2    1.005949   -0.237799    0.488107    11.00000   -1.20000
AFIX   0
C38   1    1.067075   -0.302438    0.584402    11.00000    0.05133    0.04405 =
         0.07558   -0.01727    0.00146    0.00005
AFIX  43
H38   2    1.109227   -0.364288    0.559241    11.00000   -1.20000
AFIX   0
C39   1    1.067432   -0.287347    0.664492    11.00000    0.03909    0.04344 =
         0.07800   -0.00247   -0.01101    0.00128
AFIX  43
H39   2    1.109284   -0.338423    0.693624    11.00000   -1.20000
AFIX   0
C40   1    1.004730   -0.195476    0.699765    11.00000    0.03489    0.04209 =
         0.04974   -0.00613   -0.00652   -0.00458
C41   1    0.911397   -0.177218    0.843956    11.00000    0.05341    0.04177 =
         0.05384   -0.00349   -0.02303   -0.00290
C42   1    0.830802   -0.257559    0.844045    11.00000    0.04635    0.03447 =
         0.04285   -0.00852   -0.01254   -0.00396
C43   1    0.850202   -0.358488    0.889404    11.00000    0.05407    0.04611 =
         0.04960   -0.00485   -0.01546    0.00059
AFIX  43
H43   2    0.911076   -0.371045    0.913340    11.00000   -1.20000
AFIX   0
C44   1    0.780674   -0.439353    0.899126    11.00000    0.06948    0.03952 =
         0.06157    0.00134   -0.01534   -0.00409
AFIX  43
H44   2    0.793934   -0.505777    0.930210    11.00000   -1.20000
AFIX   0
C45   1    0.691476   -0.422505    0.863070    11.00000    0.06151    0.03733 =
         0.07278   -0.00379   -0.01487   -0.01455
AFIX  43
H45   2    0.644323   -0.477349    0.869664    11.00000   -1.20000
AFIX   0
C46   1    0.672362   -0.324501    0.817357    11.00000    0.04732    0.04109 =
         0.06246   -0.01071   -0.01484   -0.00570
AFIX  43
H46   2    0.612439   -0.314177    0.792543    11.00000   -1.20000
AFIX   0
C47   1    0.740170   -0.239841    0.806988    11.00000    0.04338    0.02928 =
         0.04379   -0.00855   -0.01136   -0.00154
C48   1    0.707720   -0.136477    0.758029    11.00000    0.04486    0.03880 =
         0.05368   -0.00922   -0.01522   -0.00229
C49   1    0.760395   -0.032984    0.755386    11.00000    0.04468    0.03298 =
         0.04516    0.00009   -0.01734   -0.00099
C50   1    0.873551   -0.021956    0.704040    11.00000    0.04470    0.03654 =
         0.04018   -0.00466   -0.01264    0.00077
C51   1    0.919798    0.073827    0.701713    11.00000    0.03963    0.03979 =
         0.04167   -0.00123   -0.01066   -0.00169
C52   1    0.859508    0.161193    0.749452    11.00000    0.04461    0.03454 =
         0.03777   -0.00165   -0.01321   -0.00208
C53   1    0.749772    0.148843    0.801304    11.00000    0.04411    0.03018 =
         0.03851   -0.00178   -0.00986   -0.00196
C54   1    0.698507    0.053495    0.801811    11.00000    0.04099    0.03264 =
         0.03914    0.00052   -0.01104   -0.00154
C55   1    0.579029    0.065352    0.858166    11.00000    0.04333    0.03769 =
         0.04114    0.00307   -0.01156   -0.00332
C56   1    0.490934   -0.001306    0.878784    11.00000    0.04939    0.04911 =
         0.06068   -0.00490   -0.01410   -0.00841
AFIX  43
H56   2    0.501781   -0.068381    0.856447    11.00000   -1.20000
AFIX   0
C57   1    0.386080    0.035207    0.933791    11.00000    0.04774    0.06938 =
         0.06036   -0.00004   -0.00682   -0.01344
AFIX  43
H57   2    0.326549   -0.008818    0.948573    11.00000   -1.20000
AFIX   0
C58   1    0.368077    0.133683    0.966658    11.00000    0.04368    0.08090 =
         0.05106   -0.00526   -0.00391    0.00058
AFIX  43
H58   2    0.296277    0.156343    1.002191    11.00000   -1.20000
AFIX   0
C59   1    0.455234    0.200247    0.947812    11.00000    0.05564    0.05533 =
         0.04505   -0.01029   -0.00650    0.00317
AFIX  43
H59   2    0.443994    0.266545    0.971285    11.00000   -1.20000
AFIX   0
C60   1    0.559581    0.165052    0.892967    11.00000    0.04676    0.04164 =
         0.03592    0.00201   -0.00775   -0.00140
C61   1    0.665975    0.220576    0.862999    11.00000    0.05445    0.03627 =
         0.03807   -0.00353   -0.00980    0.00038
C62   1    1.037255    0.104778    0.653423    11.00000    0.04385    0.05716 =
         0.04324   -0.00408   -0.00970   -0.00347
C63   1    1.038461    0.217509    0.674709    11.00000    0.04902    0.04646 =
         0.04118   -0.00052   -0.01184   -0.01062
C64   1    1.124321    0.285361    0.644856    11.00000    0.05300    0.06745 =
         0.04436    0.00024   -0.00611   -0.01853
AFIX  43
H64   2    1.194456    0.261380    0.607914    11.00000   -1.20000
AFIX   0
C65   1    1.103876    0.389359    0.670964    11.00000    0.06890    0.06315 =
         0.06721    0.00779   -0.01843   -0.02827
AFIX  43
H65   2    1.160352    0.436747    0.651333    11.00000   -1.20000
AFIX   0
C66   1    0.999577    0.423469    0.726293    11.00000    0.07874    0.04780 =
         0.07197   -0.00354   -0.02212   -0.02394
AFIX  43
H66   2    0.986896    0.494025    0.743374    11.00000   -1.20000
AFIX   0
C67   1    0.913334    0.355288    0.757017    11.00000    0.05638    0.04449 =
         0.06177   -0.00298   -0.01511   -0.01453
AFIX  43
H67   2    0.843684    0.379078    0.794578    11.00000   -1.20000
AFIX   0
C68   1    0.933343    0.251524    0.730556    11.00000    0.04728    0.04016 =
         0.04059   -0.00030   -0.01513   -0.01065
O6    3    1.009083   -0.173618    0.778628    11.00000    0.04453    0.06162 =
         0.05679   -0.00165   -0.01770   -0.01006
O7    3    0.900623   -0.126116    0.902307    11.00000    0.08006    0.06963 =
         0.06281   -0.01879   -0.02297   -0.02358
O8    3    0.635341   -0.133616    0.721252    11.00000    0.08381    0.05258 =
         0.09743   -0.00032   -0.05880   -0.00765
O9    3    0.682133    0.303539    0.887678    11.00000    0.07656    0.05223 =
         0.05975   -0.02122   -0.00507   -0.01217
O10   3    1.113925    0.049345    0.606877    11.00000    0.05121    0.07341 =
         0.06750   -0.02242    0.00484   -0.00107
HKLF 4
REM  250-MNT in P-1
REM R1 =  0.0556 for   4858 Fo > 4sig(Fo)  and  0.1558 for all  10895 data
REM    704 parameters refined using      0 restraints
END
WGHT      0.0501      0.0000
REM Highest difference peak  0.192,  deepest hole -0.205,  1-sigma level  0.046
Q1    1   0.6928  0.2429  0.6225  11.00000  0.05    0.19
Q2    1   0.6344  0.0544  0.8226  11.00000  0.05    0.19
Q3    1   0.7103  0.1851  0.8310  11.00000  0.05    0.19
Q4    1   0.4998  0.4012  0.7046  11.00000  0.05    0.18
Q5    1   0.7968 -0.0082  0.7064  11.00000  0.05    0.18
;
