# Supplementary material for: Dibenzo[b,g]indeno­[1′,2′:3,4]fluoreno[1,2-d]oxonine-5,11,16,21-tetra­one
Source: Acta Crystallogr Sect E Struct Rep Online. 2012 Nov 17;68(Pt 12):o3363–4. doi: 10.1107/S1600536812046363 (PMC3588961; doi:10.1107/S1600536812046363)
Supplement: Supplementary file 2 [file e-68-o3363-Isup2.hkl]

# 
# h,k,l, Fc-squared, Fo-squared, sigma(Fo-squared) and status flag 
# 
data_I
_shelx_title ' 250-MNT in P-1' 
_shelx_refln_list_code          4 
_shelx_F_calc_maximum      410.10 
_exptl_crystal_F_000      1040.00 
_reflns_d_resolution_high  0.7681 
 
loop_ 
 _symmetry_equiv_pos_as_xyz 
 'x, y, z' 
 '-x, -y, -z' 
 
_cell_length_a    12.2300 
_cell_length_b    12.3458 
_cell_length_c    16.7939 
_cell_angle_alpha  82.229 
_cell_angle_beta   72.773 
_cell_angle_gamma  81.181 
 
_shelx_F_squared_multiplier     1.000 
 
loop_ 
 _refln_index_h 
 _refln_index_k 
 _refln_index_l 
 _refln_F_squared_calc 
 _refln_F_squared_meas 
 _refln_F_squared_sigma 
 _refln_observed_status 
   2   0   0     3539.69     3229.43     64.58 o 
   3   0   0    28315.47    28389.18    471.51 o 
   4   0   0     6851.95     6410.56    112.10 o 
   5   0   0     6176.99     6133.94     95.10 o 
   6   0   0     1361.81     1264.34     23.94 o 
   7   0   0       80.51       75.38      5.77 o 
   8   0   0      275.54      301.01     10.74 o 
   9   0   0      197.68      183.67      9.34 o 
  10   0   0       76.99       76.01      8.13 o 
  11   0   0      149.44      139.38     14.45 o 
  12   0   0        5.40       15.20     12.51 o 
  13   0   0       87.81       95.23     12.73 o 
  14   0   0       41.01       54.88     12.82 o 
  15   0   0        0.03        9.08     11.49 o 
 -14   1   0        1.76       15.67     11.54 o 
 -13   1   0        0.14        1.83      9.97 o 
 -12   1   0       10.00       12.80      9.06 o 
 -11   1   0       34.19       47.61      8.20 o 
 -10   1   0      159.82      141.17     10.74 o 
  -9   1   0      287.28      303.08     19.46 o 
  -8   1   0      104.61      107.74      7.38 o 
  -7   1   0      689.56      629.11     15.08 o 
  -6   1   0     1392.84     1383.23     24.85 o 
  -5   1   0      206.83      217.72      8.07 o 
  -4   1   0      166.05      167.17      5.15 o 
  -3   1   0      106.17       99.60      4.23 o 
  -2   1   0    14898.33    14577.96    146.45 o 
  -1   1   0     8914.81     8111.97     90.44 o 
   1   1   0        1.24        3.27      1.19 o 
   2   1   0       37.63       33.89      2.35 o 
   3   1   0      251.77      208.33      6.07 o 
   4   1   0     6457.42     6295.69     76.95 o 
   5   1   0      802.98      805.52     16.93 o 
   6   1   0      282.29      292.42      9.78 o 
   7   1   0      446.35      435.93     19.25 o 
   8   1   0        0.20        4.96      4.35 o 
   9   1   0      204.53      207.08     10.64 o 
  10   1   0      301.00      324.65     15.82 o 
  11   1   0       55.11       43.65      7.53 o 
  12   1   0       58.69       80.81     12.22 o 
  13   1   0        8.70       16.58      9.59 o 
  14   1   0        0.61        3.29     10.65 o 
  15   1   0        3.70       21.41     11.82 o 
 -14   2   0        3.28       10.21     13.47 o 
 -13   2   0       41.19       39.55     13.22 o 
 -12   2   0       61.44       75.36     12.77 o 
 -11   2   0      110.13      122.25     11.51 o 
 -10   2   0      233.47      225.13     13.73 o 
  -9   2   0       45.87       41.42      6.86 o 
  -8   2   0       35.24       38.23      5.52 o 
  -7   2   0      107.61      110.23      7.35 o 
  -6   2   0      868.86      911.90     14.93 o 
  -5   2   0      305.74      297.64      9.10 o 
  -4   2   0      744.42      813.58     13.28 o 
  -3   2   0     1063.39      978.92     13.68 o 
  -2   2   0     2581.36     2526.98     28.54 o 
  -1   2   0     3849.61     3508.09     45.04 o 
   0   2   0     3733.96     3382.68     46.55 o 
   1   2   0     9878.33     9492.19    107.73 o 
   2   2   0       28.61       45.27      3.38 o 
   3   2   0    12211.26    11873.39    127.55 o 
   4   2   0    10184.45     9949.36    129.14 o 
   5   2   0     1035.15     1045.24     20.17 o 
   6   2   0     3406.35     3417.60     48.28 o 
   7   2   0      215.66      225.10     10.82 o 
   8   2   0      884.56      873.26     21.66 o 
   9   2   0        3.41        7.11      6.14 o 
  10   2   0      791.84      756.97     24.33 o 
  11   2   0      388.64      385.62     21.54 o 
  12   2   0      102.41      102.07     11.34 o 
  13   2   0        0.03       23.15     11.08 o 
  14   2   0        1.39       17.11     18.80 o 
  15   2   0       27.15       26.44     13.22 o 
 -14   3   0       40.17       20.78     13.79 o 
 -13   3   0        6.74       15.88     11.91 o 
 -12   3   0       14.57        7.07     11.21 o 
 -11   3   0        2.91        4.83      8.01 o 
 -10   3   0        1.05        1.85      8.40 o 
  -9   3   0       19.31       20.94      7.62 o 
  -8   3   0      548.92      553.42     19.78 o 
  -7   3   0        1.52        7.29      4.34 o 
  -6   3   0      140.63      146.52      9.27 o 
  -5   3   0     2538.47     2474.87     34.29 o 
  -4   3   0     1951.35     1926.38     27.43 o 
  -3   3   0        7.17        1.07      4.16 o 
  -2   3   0       23.16       23.37      3.58 o 
  -1   3   0       69.96       72.59      5.39 o 
   0   3   0      194.77      173.90      6.47 o 
   1   3   0     4586.83     4365.46     53.21 o 
   2   3   0     7318.69     6974.14     78.02 o 
   3   3   0     2744.30     2742.38     34.21 o 
   4   3   0     2946.25     2947.59     40.82 o 
   5   3   0     2508.91     2532.28     39.04 o 
   6   3   0       15.94       18.59      4.85 o 
   7   3   0      127.61      141.48      8.52 o 
   8   3   0       28.30       38.25      6.96 o 
   9   3   0        1.79       -1.62      5.36 o 
  10   3   0        0.22       -6.99      6.99 o 
  11   3   0      226.02      219.65     15.80 o 
  12   3   0      133.24      146.66     14.98 o 
  13   3   0        0.01      -13.56     19.24 o 
  14   3   0       13.32       45.60     11.74 o 
  15   3   0        6.34       28.60     13.04 o 
 -14   4   0        7.91       14.24     13.89 o 
 -13   4   0        0.00       -3.78     12.13 o 
 -12   4   0       11.90        7.42     11.73 o 
 -11   4   0       10.78        9.89     10.05 o 
 -10   4   0       12.92       26.56      9.35 o 
  -9   4   0      386.60      396.38     19.91 o 
  -8   4   0       26.20       35.61      6.63 o 
  -7   4   0      100.51       92.49      9.79 o 
  -6   4   0       12.32        4.05      4.70 o 
  -5   4   0      144.51      152.93      9.06 o 
  -4   4   0      588.16      655.48     19.32 o 
  -3   4   0        2.53        0.86      3.86 o 
  -2   4   0      343.15      311.68     10.89 o 
  -1   4   0      170.88      177.65     10.19 o 
   0   4   0      101.31       97.84      5.93 o 
   1   4   0     1265.45     1151.73     25.42 o 
   2   4   0       13.21        5.30      3.68 o 
   3   4   0      351.86      340.22     11.94 o 
   4   4   0      733.34      717.37     16.97 o 
   5   4   0      476.71      484.25     17.42 o 
   6   4   0      412.43      431.82     15.79 o 
   7   4   0      184.51      168.01     10.51 o 
   8   4   0        2.11        1.93      4.32 o 
   9   4   0      170.22      150.56     10.69 o 
  10   4   0      101.66       88.11     12.08 o 
  11   4   0      131.84      119.48     13.62 o 
  12   4   0        1.97        7.75      9.06 o 
  13   4   0        9.35        1.19     12.31 o 
  14   4   0        0.31       -0.61     12.94 o 
  15   4   0       80.97      111.44     19.11 o 
 -13   5   0       40.40       58.82     16.49 o 
 -12   5   0        4.25       13.97     10.52 o 
 -11   5   0       10.21       14.62     10.27 o 
 -10   5   0       44.28       36.87     11.35 o 
  -9   5   0      353.21      404.07     23.29 o 
  -8   5   0      105.81       98.82     13.05 o 
  -7   5   0       86.23       88.05     10.24 o 
  -6   5   0      120.11      110.78      9.00 o 
  -5   5   0        6.26        5.09      5.08 o 
  -4   5   0        6.76       15.32      6.97 o 
  -3   5   0     1676.55     1718.65     28.99 o 
  -2   5   0      474.16      493.33     21.76 o 
  -1   5   0      190.46      193.71     10.79 o 
   0   5   0      296.76      334.70     11.78 o 
   1   5   0     1645.67     1792.41     29.86 o 
   2   5   0     1182.56     1268.03     22.00 o 
   3   5   0      685.60      708.45     18.07 o 
   4   5   0     3168.49     3321.00     52.25 o 
   5   5   0       52.31       60.03      9.30 o 
   6   5   0     1931.89     1813.64     51.38 o 
   7   5   0      513.62      537.06     20.39 o 
   8   5   0        7.22       13.54      6.61 o 
   9   5   0        0.81        1.29      8.45 o 
  10   5   0      378.81      321.91     25.29 o 
  11   5   0        1.38        9.15      9.34 o 
  12   5   0       19.77       22.02     11.30 o 
  13   5   0        2.34       23.42     11.10 o 
  14   5   0        0.20       -3.35     13.64 o 
 -13   6   0        4.05        4.37     25.33 o 
 -12   6   0       22.36       40.82     13.67 o 
 -11   6   0        0.07        3.43     11.99 o 
 -10   6   0        0.90        8.74     10.30 o 
  -9   6   0      268.97      284.19     21.13 o 
  -8   6   0      371.55      354.23     22.57 o 
  -7   6   0       29.31       29.64      8.73 o 
  -6   6   0       56.57       46.65      7.55 o 
  -5   6   0       24.09       22.03      6.34 o 
  -4   6   0      387.17      407.45     15.61 o 
  -3   6   0      910.80      968.39     31.26 o 
  -2   6   0      402.32      397.50     14.87 o 
  -1   6   0       31.35       37.34      8.43 o 
   0   6   0       27.98       43.50      6.33 o 
   1   6   0       86.88       86.21      8.16 o 
   2   6   0       93.28      106.40     15.13 o 
   3   6   0      290.72      338.43     16.04 o 
   4   6   0       35.56       46.89      7.93 o 
   5   6   0       66.71       63.95      8.69 o 
   6   6   0        0.51        0.12      6.39 o 
   7   6   0       61.52       56.11      9.26 o 
   8   6   0       79.33       61.33      9.53 o 
   9   6   0        7.59       -2.13      9.45 o 
  10   6   0       10.13       25.19     11.21 o 
  11   6   0       10.45        2.00      9.40 o 
  12   6   0        0.07       -4.49     11.82 o 
  13   6   0        0.09       -4.60     11.24 o 
  14   6   0        4.24       13.58     17.14 o 
 -12   7   0       46.97       42.28     20.59 o 
 -11   7   0       12.69       13.45     17.13 o 
 -10   7   0      358.41      375.14     29.89 o 
  -9   7   0      413.82      467.23     34.59 o 
  -8   7   0       95.33       98.45     14.82 o 
  -7   7   0       56.67       46.70     10.39 o 
  -6   7   0      143.05      131.16     12.87 o 
  -5   7   0      179.24      146.86     12.76 o 
  -4   7   0      285.21      291.32     20.40 o 
  -3   7   0      124.66      113.95     14.22 o 
  -2   7   0       18.35        4.80      6.68 o 
  -1   7   0      249.69      274.62     13.11 o 
   0   7   0      574.52      568.56     20.03 o 
   1   7   0       19.32       12.30      5.83 o 
   2   7   0        4.57       -0.01      4.90 o 
   3   7   0     1078.41     1005.05     39.66 o 
   4   7   0        3.47        1.44      6.87 o 
   5   7   0        0.58       -6.79      6.79 o 
   6   7   0      181.73      195.19     15.68 o 
   7   7   0        3.84       -7.85      7.85 o 
   8   7   0        1.37       -8.13      8.13 o 
   9   7   0      355.06      359.23     37.35 o 
  10   7   0       31.85       31.31     13.05 o 
  11   7   0       32.80       12.53     11.39 o 
  12   7   0        9.49       -5.10     11.09 o 
  13   7   0        0.74        5.05     15.26 o 
  14   7   0        5.80       -7.14     21.38 o 
 -12   8   0        2.04      -16.68     18.28 o 
 -11   8   0        3.32        6.45     24.21 o 
 -10   8   0      140.79      165.19     27.78 o 
  -9   8   0       65.92       58.26     24.00 o 
  -8   8   0       40.88       64.69     20.82 o 
  -7   8   0      121.73      153.21     21.54 o 
  -6   8   0       75.70       77.94     11.69 o 
  -5   8   0      745.97      760.88     27.62 o 
  -4   8   0        5.48       17.98      8.78 o 
  -3   8   0        2.33       -4.25      7.99 o 
  -2   8   0      200.96      199.92     11.67 o 
  -1   8   0       39.54       40.57      7.29 o 
   0   8   0      109.75      101.64     11.51 o 
   1   8   0       10.39       12.09      6.54 o 
   2   8   0      153.31      161.03     19.52 o 
   3   8   0      358.38      347.94     21.19 o 
   4   8   0      126.74      140.81     14.23 o 
   5   8   0       92.13      104.22     14.74 o 
   6   8   0      149.99      159.82     15.93 o 
   7   8   0      143.94      134.76     15.69 o 
   8   8   0      570.41      580.53     32.76 o 
   9   8   0       37.68        0.48     16.77 o 
  10   8   0       15.80       17.99     14.56 o 
  11   8   0        5.04       -3.80     13.68 o 
  12   8   0        2.25       10.63     22.62 o 
  13   8   0       49.71       97.95     20.95 o 
 -11   9   0        1.10       -5.20     21.31 o 
 -10   9   0        0.01      -17.23     17.23 o 
  -9   9   0       65.96       86.03     47.88 o 
  -8   9   0      326.34      342.03     38.44 o 
  -7   9   0      277.06      269.56     35.96 o 
  -6   9   0        0.03       -0.85     18.74 o 
  -5   9   0      417.49      457.04     34.21 o 
  -4   9   0       26.31       20.66     14.72 o 
  -3   9   0      189.69      194.87     20.34 o 
  -2   9   0      174.86      139.85     15.87 o 
  -1   9   0       99.53      100.52      9.95 o 
   0   9   0        6.67       14.39      6.72 o 
   1   9   0      460.28      483.07     20.12 o 
   2   9   0       26.31       24.75     10.17 o 
   3   9   0      192.41      153.49     16.11 o 
   4   9   0      104.51       92.23     13.89 o 
   5   9   0      119.56      104.56     17.49 o 
   6   9   0      425.48      423.32     28.55 o 
   7   9   0       42.11        1.25     16.29 o 
   8   9   0      102.07       83.38     15.90 o 
   9   9   0       11.89       -9.86     13.50 o 
  10   9   0        0.50       10.62     15.41 o 
  11   9   0        0.09       -9.63     15.26 o 
  12   9   0        6.40       13.46     16.73 o 
  13   9   0        0.28       -0.83     17.78 o 
 -10  10   0       15.27       30.16     22.26 o 
  -9  10   0        5.60       15.64     19.76 o 
  -8  10   0       10.65        0.98     18.67 o 
  -7  10   0       20.10       18.46     20.70 o 
  -6  10   0      286.72      283.30     37.66 o 
  -5  10   0       24.71       29.43     16.50 o 
  -4  10   0      380.11      368.64     36.25 o 
  -3  10   0        4.58       -0.09     12.54 o 
  -2  10   0      826.03      784.75     47.29 o 
  -1  10   0      572.03      583.13     63.78 o 
   0  10   0        0.01        2.47     12.44 o 
   1  10   0      262.08      289.79     25.42 o 
   2  10   0      883.62      975.06     80.01 o 
   3  10   0       48.89       26.90     15.50 o 
   4  10   0      438.12      415.31     34.68 o 
   5  10   0        0.59       -6.73     12.79 o 
   6  10   0       94.25       73.22     35.38 o 
   7  10   0      146.61      144.51     37.80 o 
   8  10   0       12.25       16.30     15.04 o 
   9  10   0       28.03       30.92     16.28 o 
  10  10   0        5.02        0.73     15.19 o 
  11  10   0        3.47       12.97     16.79 o 
  12  10   0       25.03       28.83     31.42 o 
  -9  11   0        0.08       -3.88     18.59 o 
  -8  11   0        8.60        7.11     21.58 o 
  -7  11   0       98.09      101.92     27.15 o 
  -6  11   0        5.80        2.17     18.99 o 
  -5  11   0       33.61       40.91     17.80 o 
  -4  11   0        2.24      -14.36     16.68 o 
  -3  11   0       68.02       68.04     19.23 o 
  -2  11   0      352.70      350.00     34.71 o 
  -1  11   0       11.22        9.15     17.08 o 
   0  11   0      102.72       87.42     25.82 o 
   1  11   0       62.43       77.36     24.03 o 
   2  11   0        2.93       15.55     19.95 o 
   3  11   0     1180.58     1117.99     87.10 o 
   4  11   0       56.62       43.26     22.36 o 
   5  11   0       33.39       26.36     22.31 o 
   6  11   0        0.55      -13.34     15.60 o 
   7  11   0       81.12       63.09     18.90 o 
   8  11   0        0.65       17.84     25.07 o 
   9  11   0        0.61       18.87     24.17 o 
  10  11   0       39.05       81.05     24.04 o 
  11  11   0       35.05       45.28     24.06 o 
  12  11   0        3.60       30.41     23.24 o 
  -8  12   0        1.42       31.76     25.60 o 
  -7  12   0       33.00       35.71     24.55 o 
  -6  12   0        5.67        4.59     21.67 o 
  -5  12   0        7.62       28.32     22.02 o 
  -4  12   0       82.08       97.04     33.91 o 
  -3  12   0      308.96      275.59     41.68 o 
  -2  12   0       11.00       10.35     30.19 o 
  -1  12   0       44.46       80.79     26.82 o 
   0  12   0      123.19       91.53     33.35 o 
   1  12   0      242.48      227.17     36.67 o 
   2  12   0       30.75        6.75     19.15 o 
   3  12   0        9.30       51.63     37.32 o 
   4  12   0       37.19       38.94     22.90 o 
   5  12   0        2.26       11.52     19.82 o 
   6  12   0       12.18        6.37     21.11 o 
   7  12   0       15.87       17.18     17.62 o 
   8  12   0        0.00        4.90     18.28 o 
   9  12   0       11.95        8.97     22.67 o 
  10  12   0        0.04       10.38     23.97 o 
  11  12   0        0.03        9.86     24.85 o 
  -7  13   0        1.91       -4.82     28.89 o 
  -6  13   0        0.72       21.98     32.69 o 
  -5  13   0        4.25      -23.31     23.31 o 
  -4  13   0        6.43       29.67     32.25 o 
  -3  13   0        7.92       15.06     32.78 o 
  -2  13   0       22.84       24.97     24.32 o 
  -1  13   0       26.47       32.22     25.80 o 
   0  13   0       98.56       82.07     55.82 o 
   1  13   0       16.58       -0.18     34.95 o 
   2  13   0        0.14        6.41     22.56 o 
   3  13   0       11.60       43.56     29.15 o 
   4  13   0       14.20       20.08     39.25 o 
   5  13   0        0.02       -6.00     26.99 o 
   6  13   0        9.90        0.41     21.34 o 
   7  13   0        1.35      -23.98     23.98 o 
   8  13   0        6.51        5.35     28.08 o 
   9  13   0        3.83      -12.12     23.08 o 
  10  13   0        8.07       14.54     26.34 o 
  -5  14   0        2.67       22.32     34.91 o 
  -4  14   0        4.67      -26.44     26.44 o 
  -3  14   0       12.83       -3.60     22.41 o 
  -2  14   0        0.16      -21.31     22.21 o 
  -1  14   0       12.98       80.04     28.90 o 
   0  14   0       19.47        9.73     24.47 o 
   1  14   0        6.74       12.78     34.40 o 
   2  14   0        0.08       10.07     29.58 o 
   3  14   0       93.82      138.26     35.21 o 
   4  14   0        1.99       15.14     39.75 o 
   5  14   0       20.77       10.98     26.25 o 
   6  14   0        7.96        5.95     24.41 o 
   7  14   0        0.12      -25.03     25.03 o 
   8  14   0        0.32      -26.87     26.97 o 
  -3  15   0        0.03       11.30     37.63 o 
  -2  15   0        8.59       40.09     32.90 o 
  -1  15   0       22.57       -0.67     28.81 o 
   0  15   0        7.38       64.20     33.30 o 
   1  15   0       13.27       34.69     32.45 o 
   2  15   0       36.02       81.11     32.97 o 
   3  15   0        0.12        1.45     25.32 o 
   4  15   0       15.94       46.07     35.80 o 
   5  15   0       33.05        7.52     32.92 o 
   6  15   0        0.00        1.15     32.79 o 
  -6 -15   1        3.24      -13.34     33.44 o 
  -5 -15   1        0.06        1.72     27.11 o 
  -4 -15   1        2.67      -22.90     22.90 o 
  -3 -15   1        3.31        8.16     26.20 o 
  -2 -15   1        1.40      -18.24     25.66 o 
  -1 -15   1        7.23      -14.80     24.56 o 
   0 -15   1       47.18       92.12     33.92 o 
   1 -15   1        0.74      -18.59     23.53 o 
   2 -15   1       21.63       57.52     32.22 o 
   3 -15   1       38.62        2.83     40.64 o 
  -8 -14   1        0.87       14.18     31.91 o 
  -7 -14   1        9.46       24.69     36.50 o 
  -6 -14   1       71.00       87.12     39.43 o 
  -5 -14   1       39.89       80.73     30.33 o 
  -4 -14   1       19.86       25.17     29.12 o 
  -3 -14   1       46.71       49.32     25.13 o 
  -2 -14   1       56.78       45.90     28.34 o 
  -1 -14   1        1.91       10.23     38.99 o 
   0 -14   1        1.27        4.22     24.88 o 
   1 -14   1       37.88       82.27     30.17 o 
   2 -14   1       40.70       47.16     28.66 o 
   3 -14   1        6.57       16.94     26.97 o 
   4 -14   1        0.08      -11.24     32.57 o 
   5 -14   1       17.29       20.85     32.17 o 
  -9 -13   1       35.41       98.73     40.54 o 
  -8 -13   1        3.93      -21.43     21.43 o 
  -7 -13   1        6.91       40.78     33.40 o 
  -6 -13   1        7.85      -14.35     20.68 o 
  -5 -13   1        9.54       16.75     23.10 o 
  -4 -13   1        7.11       15.80     44.15 o 
  -3 -13   1        0.00       -5.93     20.21 o 
  -2 -13   1       84.34       59.75     28.79 o 
  -1 -13   1       26.72       -0.13     40.04 o 
   0 -13   1       65.00       45.84     25.72 o 
   1 -13   1       60.21       42.28     48.93 o 
   2 -13   1        5.18       16.35     22.76 o 
   3 -13   1        3.77        8.10     25.90 o 
   4 -13   1       14.63       26.32     31.80 o 
   5 -13   1       17.10       -8.13     27.88 o 
   6 -13   1       13.67        5.86     27.81 o 
   7 -13   1       20.61       40.17     32.40 o 
 -10 -12   1       11.38        0.50     20.67 o 
  -9 -12   1        0.31       -6.06     19.62 o 
  -8 -12   1        0.03        0.86     21.65 o 
  -7 -12   1        2.24      -20.71     20.71 o 
  -6 -12   1        4.84       18.38     22.16 o 
  -5 -12   1        6.56       21.75     20.29 o 
  -4 -12   1        2.60       15.03     19.49 o 
  -3 -12   1       37.34       33.73     25.69 o 
  -2 -12   1       22.40       27.06     21.53 o 
  -1 -12   1      218.31      215.47     43.30 o 
   0 -12   1       34.11       12.68     26.31 o 
   1 -12   1      110.92       65.32     65.37 o 
   2 -12   1      306.30      286.33     53.85 o 
   3 -12   1       74.66       54.09     25.98 o 
   4 -12   1      139.28      131.86     25.73 o 
   5 -12   1        9.27       23.87     21.04 o 
   6 -12   1        0.80       13.37     22.98 o 
   7 -12   1        4.85        2.97     20.57 o 
   8 -12   1        2.05       14.02     21.65 o 
 -11 -11   1        0.64        8.33     19.20 o 
 -10 -11   1        0.79        8.99     26.31 o 
  -9 -11   1       36.41        2.37     18.07 o 
  -8 -11   1        1.84       21.23     16.05 o 
  -7 -11   1        6.23        7.98     15.65 o 
  -6 -11   1       19.04        1.97     31.65 o 
  -5 -11   1       16.73       27.32     16.70 o 
  -4 -11   1      132.32      175.83     26.74 o 
  -3 -11   1        3.45       24.09     18.90 o 
  -2 -11   1     1022.88     1012.41     70.04 o 
  -1 -11   1        2.21       21.24     29.42 o 
   0 -11   1        4.04        4.75     17.64 o 
   1 -11   1      292.40      282.56     31.07 o 
   2 -11   1       98.14      113.03     23.36 o 
   3 -11   1        9.23       -2.77     18.87 o 
   4 -11   1       33.83       32.49     16.92 o 
   5 -11   1      100.27      100.22     22.59 o 
   6 -11   1      328.33      349.96     42.67 o 
   7 -11   1        7.90       50.93     22.36 o 
   8 -11   1       31.91       24.33     23.79 o 
   9 -11   1        3.10       42.14     21.97 o 
 -12 -10   1       14.06       28.24     19.51 o 
 -11 -10   1        0.58      -14.83     15.80 o 
 -10 -10   1        0.09        5.80     16.49 o 
  -9 -10   1        7.19      -13.87     14.46 o 
  -8 -10   1       13.22        1.65     12.60 o 
  -7 -10   1      110.79       97.02     17.64 o 
  -6 -10   1      119.89      109.86     18.21 o 
  -5 -10   1      193.88      237.86     27.99 o 
  -4 -10   1       12.07        7.20     15.08 o 
  -3 -10   1      441.66      418.59     34.35 o 
  -2 -10   1       39.26       56.18     17.88 o 
  -1 -10   1      499.61      500.01     32.28 o 
   0 -10   1        1.34       -7.28     12.08 o 
   1 -10   1      831.42      864.61     49.68 o 
   2 -10   1       35.86       46.82     17.41 o 
   3 -10   1       18.19       22.72     13.32 o 
   4 -10   1       19.46       18.79     21.87 o 
   5 -10   1      240.34      244.75     41.52 o 
   6 -10   1       53.16       13.15     19.78 o 
   7 -10   1        5.58       28.57     20.68 o 
   8 -10   1        3.24        6.60     19.09 o 
   9 -10   1        0.65       11.69     18.34 o 
  10 -10   1        1.01       20.67     30.69 o 
 -13  -9   1       21.89       61.23     25.51 o 
 -12  -9   1        0.66        1.05     16.33 o 
 -11  -9   1        9.43       31.25     17.87 o 
 -10  -9   1        0.50        1.08     13.94 o 
  -9  -9   1       41.66       39.03     16.89 o 
  -8  -9   1        4.10        8.10     15.01 o 
  -7  -9   1       50.99       57.30     14.34 o 
  -6  -9   1       21.66       24.70     12.85 o 
  -5  -9   1      170.28      152.76     18.28 o 
  -4  -9   1      152.34      155.73     18.51 o 
  -3  -9   1       26.16       41.48     11.21 o 
  -2  -9   1        4.61       12.80      9.60 o 
  -1  -9   1        8.93       13.44      6.90 o 
   0  -9   1       63.83       60.51      8.90 o 
   1  -9   1       37.35       30.28     11.17 o 
   2  -9   1      115.05      117.95     15.12 o 
   3  -9   1        0.14       -6.79     10.54 o 
   4  -9   1     1006.92     1016.48     46.68 o 
   5  -9   1        2.17       -6.66     13.68 o 
   6  -9   1       77.78      126.47     21.64 o 
   7  -9   1      198.56      190.27     30.69 o 
   8  -9   1      162.06      190.60     29.90 o 
   9  -9   1       77.31      111.76     26.29 o 
  10  -9   1       34.19       35.39     37.54 o 
  11  -9   1        4.75      -17.42     19.83 o 
 -13  -8   1       20.69       38.62     21.98 o 
 -12  -8   1       47.93       37.75     18.30 o 
 -11  -8   1        0.01        3.90     13.74 o 
 -10  -8   1        2.18        3.14     16.93 o 
  -9  -8   1       51.25       54.32     16.34 o 
  -8  -8   1      188.30      166.74     17.56 o 
  -7  -8   1      625.48      580.69     31.75 o 
  -6  -8   1      605.03      638.34     29.73 o 
  -5  -8   1      692.11      697.47     31.36 o 
  -4  -8   1        2.85       12.85      7.44 o 
  -3  -8   1        0.42       -3.31      8.15 o 
  -2  -8   1      836.99      859.93     44.22 o 
  -1  -8   1       16.02       15.80      6.58 o 
   0  -8   1       92.00      101.18      9.56 o 
   1  -8   1      323.76      330.61     20.89 o 
   2  -8   1      291.68      306.93     20.21 o 
   3  -8   1      120.53      137.79     18.06 o 
   4  -8   1        0.65        1.74     10.20 o 
   5  -8   1        9.46        1.50     10.46 o 
   6  -8   1        5.91       12.92     10.73 o 
   7  -8   1        1.46       -5.98     19.77 o 
   8  -8   1       17.70       -1.63     13.54 o 
   9  -8   1      190.13      192.60     28.67 o 
  10  -8   1        4.72        3.95     16.49 o 
  11  -8   1        4.38       42.18     22.11 o 
  12  -8   1        1.21        5.93     18.94 o 
 -14  -7   1        9.62       29.60     35.44 o 
 -13  -7   1       15.59       24.54     16.15 o 
 -12  -7   1       21.42       24.97     16.28 o 
 -11  -7   1      262.87      263.96     23.68 o 
 -10  -7   1      187.81      146.97     18.10 o 
  -9  -7   1      167.04      123.65     16.64 o 
  -8  -7   1     1813.00     1691.25     44.03 o 
  -7  -7   1       23.92       16.10      9.44 o 
  -6  -7   1      490.88      471.83     24.12 o 
  -5  -7   1      797.74      771.90     28.68 o 
  -4  -7   1       23.93       33.78      7.83 o 
  -3  -7   1       42.38       54.21      8.62 o 
  -2  -7   1      942.10      995.40     28.62 o 
  -1  -7   1     1071.13     1118.46     25.88 o 
   0  -7   1      214.23      260.76     23.99 o 
   1  -7   1        6.49       -1.12      7.19 o 
   2  -7   1      256.40      279.36     19.92 o 
   3  -7   1      841.11      854.86     27.86 o 
   4  -7   1      353.55      374.59     23.55 o 
   5  -7   1      569.70      564.69     22.04 o 
   6  -7   1      173.88      200.70     14.82 o 
   7  -7   1       74.60       88.18     11.61 o 
   8  -7   1       30.90       23.69     11.10 o 
   9  -7   1        5.75      -12.21     12.21 o 
  10  -7   1        9.19       11.95     14.04 o 
  11  -7   1       50.35       11.66     13.63 o 
  12  -7   1        0.12       11.22     18.39 o 
 -14  -6   1        7.32       -9.47     20.18 o 
 -13  -6   1        4.03        4.42     12.26 o 
 -12  -6   1       32.52       43.48     12.71 o 
 -11  -6   1       13.50       21.50     11.74 o 
 -10  -6   1      183.59      205.04     19.30 o 
  -9  -6   1       18.64       17.23     10.33 o 
  -8  -6   1      129.51      131.38     14.18 o 
  -7  -6   1       35.82       26.15      8.16 o 
  -6  -6   1       94.71       96.71     11.45 o 
  -5  -6   1       52.41       68.56      9.96 o 
  -4  -6   1     2083.01     2008.44     40.58 o 
  -3  -6   1      245.78      270.66     14.45 o 
  -2  -6   1     1868.09     1822.25     38.98 o 
  -1  -6   1     3514.81     3698.41     57.98 o 
   0  -6   1     1377.31     1398.51     27.78 o 
   1  -6   1       97.16       89.47     10.21 o 
   2  -6   1       40.37       48.29      8.91 o 
   3  -6   1      811.67      833.70     25.48 o 
   4  -6   1       77.69       80.51      7.66 o 
   5  -6   1      132.08      118.18      9.46 o 
   6  -6   1      106.34       84.22      9.61 o 
   7  -6   1      509.12      543.22     34.00 o 
   8  -6   1      759.26      793.99     37.90 o 
   9  -6   1      116.86      139.21     15.83 o 
  10  -6   1       46.44       52.36     12.46 o 
  11  -6   1       35.20       48.78     14.30 o 
  12  -6   1       37.03       26.98     14.08 o 
  13  -6   1        0.06      -11.48     17.27 o 
 -14  -5   1       10.89       13.82     15.77 o 
 -13  -5   1        0.34        8.70     10.90 o 
 -12  -5   1        5.51       -5.03     10.34 o 
 -11  -5   1       10.98       16.23     10.38 o 
 -10  -5   1       96.46       95.16     13.58 o 
  -9  -5   1      281.93      306.80     21.08 o 
  -8  -5   1      226.12      247.61     26.45 o 
  -7  -5   1     1264.81     1343.89     48.58 o 
  -6  -5   1      999.35     1038.12     26.01 o 
  -5  -5   1       21.20       24.84      6.69 o 
  -4  -5   1        1.51        1.92      5.41 o 
  -3  -5   1      352.31      466.64     23.69 o 
  -2  -5   1        1.49       -1.78      4.17 o 
  -1  -5   1     1861.10     1923.38     30.93 o 
   0  -5   1       95.09       99.92      7.21 o 
   1  -5   1      348.24      346.89     17.94 o 
   2  -5   1     3163.58     3273.28     55.89 o 
   3  -5   1     2503.31     2556.61     38.89 o 
   4  -5   1       81.22       86.50      7.45 o 
   5  -5   1       80.14      103.68      8.35 o 
   6  -5   1       15.82       27.08      6.40 o 
   7  -5   1        0.01        6.26      5.60 o 
   8  -5   1      153.32      164.07     14.89 o 
   9  -5   1      162.96      180.57     16.37 o 
  10  -5   1      273.89      266.39     19.43 o 
  11  -5   1       61.93       56.17     12.00 o 
  12  -5   1        0.27        2.21     11.68 o 
  13  -5   1        1.96       -6.59     18.61 o 
 -14  -4   1        0.08       12.03     14.77 o 
 -13  -4   1        3.46       17.83     14.72 o 
 -12  -4   1        8.02       -9.06      9.33 o 
 -11  -4   1        5.74       -4.01      8.45 o 
 -10  -4   1      348.42      300.62     24.05 o 
  -9  -4   1        6.70        7.11      8.37 o 
  -8  -4   1       13.16        8.80      6.25 o 
  -7  -4   1       71.48       95.37     12.75 o 
  -6  -4   1       84.03       65.43      8.70 o 
  -5  -4   1        7.30        3.55      4.90 o 
  -4  -4   1      492.91      478.36     17.70 o 
  -3  -4   1     5067.77     5136.82     68.54 o 
  -2  -4   1      597.78      631.52     13.51 o 
  -1  -4   1       28.83       29.68      4.07 o 
   0  -4   1     2489.26     2371.14     33.14 o 
   1  -4   1      119.98      123.06      7.58 o 
   2  -4   1        0.20       -2.86      5.42 o 
   3  -4   1      631.25      616.17     14.05 o 
   4  -4   1     1702.41     1630.96     28.75 o 
   5  -4   1       50.35       39.81      5.57 o 
   6  -4   1      283.12      309.95     16.91 o 
   7  -4   1      133.20      138.20     10.36 o 
   8  -4   1      140.21      149.06      9.32 o 
   9  -4   1      282.64      262.54     16.11 o 
  10  -4   1      705.69      689.45     24.82 o 
  11  -4   1      622.76      687.97     28.42 o 
  12  -4   1        6.01        3.80     10.98 o 
  13  -4   1       87.70      104.21     17.20 o 
  14  -4   1        9.25       30.61     24.80 o 
 -14  -3   1        4.74        4.61     12.51 o 
 -13  -3   1       15.81       11.60     13.00 o 
 -12  -3   1        0.51        5.19      9.25 o 
 -11  -3   1      227.10      218.50     20.42 o 
 -10  -3   1        0.20       -6.61      7.60 o 
  -9  -3   1       52.99       54.78     11.29 o 
  -8  -3   1        0.55       -4.73      4.87 o 
  -7  -3   1       53.49       55.31      8.44 o 
  -6  -3   1     1019.44     1020.97     22.69 o 
  -5  -3   1      134.52      132.55      8.72 o 
  -4  -3   1        0.86        2.98      3.94 o 
  -3  -3   1     2075.15     2211.28     30.91 o 
  -2  -3   1      188.19      183.43      7.02 o 
  -1  -3   1     8344.95     8102.97     94.62 o 
   0  -3   1     1539.66     1483.80     20.18 o 
   1  -3   1       21.56       25.03      4.29 o 
   2  -3   1     3304.69     3290.13     39.44 o 
   3  -3   1     1045.61      988.36     15.34 o 
   4  -3   1      818.61      781.89     13.79 o 
   5  -3   1       37.39       41.45      4.39 o 
   6  -3   1        0.95       -3.74      3.74 o 
   7  -3   1      118.59      151.49     10.55 o 
   8  -3   1      150.57      158.79     10.27 o 
   9  -3   1      769.87      734.84     23.01 o 
  10  -3   1        0.09       -2.82      7.07 o 
  11  -3   1      256.87      227.40     18.38 o 
  12  -3   1       50.94       71.10     12.38 o 
  13  -3   1        0.15       -4.97     11.38 o 
  14  -3   1        1.33       13.93     12.27 o 
 -14  -2   1        4.25       29.29     13.04 o 
 -13  -2   1        7.46       17.41     12.31 o 
 -12  -2   1       37.24       37.60      9.89 o 
 -11  -2   1        0.54       -4.87      7.71 o 
 -10  -2   1      325.48      330.30     18.61 o 
  -9  -2   1        2.07        6.22      5.92 o 
  -8  -2   1     1068.54     1121.92     27.00 o 
  -7  -2   1       96.89       96.52     10.34 o 
  -6  -2   1       39.49       64.50      6.26 o 
  -5  -2   1     6582.94     6758.47     91.02 o 
  -4  -2   1      185.50      200.02      9.70 o 
  -3  -2   1       90.48       71.32      4.39 o 
  -2  -2   1    10871.93    10775.40    116.55 o 
  -1  -2   1     4672.51     4276.25     51.12 o 
   0  -2   1     5224.84     4963.27     58.00 o 
   1  -2   1     7328.14     6941.16     85.22 o 
   2  -2   1      112.59      120.12      4.30 o 
   3  -2   1      163.59      150.53      4.87 o 
   4  -2   1     1013.79      947.43     15.37 o 
   5  -2   1      312.72      307.70      7.95 o 
   6  -2   1      273.37      264.04     12.04 o 
   7  -2   1       81.47       87.48      6.73 o 
   8  -2   1        1.01       -1.75      4.26 o 
   9  -2   1       91.69       84.44      7.43 o 
  10  -2   1      160.46      154.57     14.86 o 
  11  -2   1      600.15      599.16     24.52 o 
  12  -2   1        2.97        0.98      8.69 o 
  13  -2   1        6.86        4.59     10.25 o 
  14  -2   1       71.60       67.05     20.48 o 
 -14  -1   1        0.29        8.47     12.97 o 
 -13  -1   1        7.88       -7.14     10.18 o 
 -12  -1   1      129.83      162.03     13.19 o 
 -11  -1   1       15.40        7.41     11.87 o 
 -10  -1   1      667.54      626.14     21.49 o 
  -9  -1   1        2.41       -1.94      5.72 o 
  -8  -1   1       21.47       18.97      5.80 o 
  -7  -1   1       10.01        7.71      4.76 o 
  -6  -1   1      166.83      171.15      9.51 o 
  -5  -1   1      721.15      754.25     15.98 o 
  -4  -1   1     2152.03     2120.01     34.12 o 
  -3  -1   1     6888.61     6578.47     72.08 o 
  -2  -1   1     1118.85      985.49     13.46 o 
  -1  -1   1       67.79       71.22      3.33 o 
   1  -1   1     5137.27     4431.73     46.01 o 
   2  -1   1      286.79      286.82      5.03 o 
   3  -1   1      983.16      849.75     16.01 o 
   4  -1   1       22.90       27.74      3.10 o 
   5  -1   1       48.33       53.44      5.63 o 
   6  -1   1        3.55        4.23      2.64 o 
   7  -1   1       24.26       25.60      3.46 o 
   8  -1   1       11.96       14.32      3.88 o 
   9  -1   1      412.58      399.48     14.55 o 
  10  -1   1      598.32      575.40     17.24 o 
  11  -1   1        3.13       -6.01     10.68 o 
  12  -1   1      115.83      115.31     12.14 o 
  13  -1   1      117.96      137.88     13.46 o 
  14  -1   1       16.38       20.31     11.58 o 
  15  -1   1       18.27       15.82     10.15 o 
 -14   0   1        3.70       11.27     17.33 o 
 -13   0   1        7.60       21.74     11.53 o 
 -12   0   1        0.48        4.32      9.63 o 
 -11   0   1      120.76      128.06     11.67 o 
 -10   0   1        6.27       14.83      6.76 o 
  -9   0   1      266.44      243.12     12.10 o 
  -8   0   1       31.38       36.56      6.27 o 
  -7   0   1      121.77      126.43      7.51 o 
  -6   0   1      185.53      193.29      9.40 o 
  -5   0   1     2125.41     2187.71     32.09 o 
  -4   0   1     1229.27     1168.34     19.44 o 
  -3   0   1     2226.38     2074.97     27.75 o 
  -2   0   1      660.27      629.37      9.06 o 
  -1   0   1     2983.45     2546.79     61.00 o 
   2   0   1     4764.28     4433.46    109.98 o 
   3   0   1       46.92       40.84      8.03 o 
   4   0   1      438.79      474.80     24.54 o 
   5   0   1      461.85      392.19     37.83 o 
   6   0   1       49.72       40.49     18.56 o 
   7   0   1      220.76      249.72     36.27 o 
   8   0   1       42.95       31.27     20.69 o 
   9   0   1      624.11      613.34     16.58 o 
  10   0   1       11.54        4.66      6.27 o 
  11   0   1      309.44      266.66     26.65 o 
  12   0   1      229.51      228.05     15.45 o 
  13   0   1        9.22       19.06      8.71 o 
  14   0   1        0.03       15.46     11.25 o 
  15   0   1       20.39       16.87     16.28 o 
 -14   1   1       23.90       55.17     14.46 o 
 -13   1   1       76.20       80.46     22.73 o 
 -12   1   1       10.00        6.64      9.56 o 
 -11   1   1        7.07       -3.80      6.89 o 
 -10   1   1      576.80      525.50     19.43 o 
  -9   1   1       12.82       11.33      5.60 o 
  -8   1   1       24.00       17.24      5.37 o 
  -7   1   1      435.62      428.56     15.23 o 
  -6   1   1     1787.46     1916.57     27.84 o 
  -5   1   1       70.48       77.42      4.77 o 
  -4   1   1       41.69       43.67      4.08 o 
  -3   1   1      338.40      303.99      6.18 o 
  -2   1   1     9136.04     8648.50     88.52 o 
  -1   1   1      249.43      215.21      4.83 o 
   1   1   1    18428.58    18588.13    276.08 o 
   2   1   1      404.19      378.94      6.01 o 
   3   1   1     4519.32     4389.96     62.14 o 
   4   1   1       10.53        9.05      3.55 o 
   5   1   1       70.70       57.31      5.74 o 
   6   1   1      175.47      155.57      9.05 o 
   7   1   1     1177.99     1250.70     31.97 o 
   8   1   1      181.22      199.92     11.46 o 
   9   1   1        1.20        1.68      4.44 o 
  10   1   1      138.54      127.96     11.33 o 
  11   1   1      264.48      249.27     19.25 o 
  12   1   1        0.02       -1.97      7.94 o 
  13   1   1        0.59        5.18      8.48 o 
  14   1   1       35.40       54.22     10.98 o 
  15   1   1        7.50       15.86     10.50 o 
 -14   2   1        8.97        9.34     13.01 o 
 -13   2   1        5.58       12.30     11.87 o 
 -12   2   1        4.81       13.08     13.31 o 
 -11   2   1       59.22       70.05     10.42 o 
 -10   2   1       72.70       71.33     12.80 o 
  -9   2   1      124.98      116.11     10.72 o 
  -8   2   1       19.91       20.95      5.91 o 
  -7   2   1      100.41      120.40      7.32 o 
  -6   2   1       10.90        8.86      3.89 o 
  -5   2   1      460.03      478.08     12.35 o 
  -4   2   1      140.13      143.93      6.37 o 
  -3   2   1      190.84      189.29      6.31 o 
  -2   2   1     1118.55     1079.15     15.33 o 
  -1   2   1     3420.53     3245.30     39.88 o 
   0   2   1      284.17      243.00      7.73 o 
   1   2   1     2162.83     1918.47     28.17 o 
   2   2   1       18.42       24.12      2.83 o 
   3   2   1        1.77        0.23      2.41 o 
   4   2   1      428.35      403.19      9.92 o 
   5   2   1      593.16      556.37     14.81 o 
   6   2   1     1022.92      992.08     21.01 o 
   7   2   1        0.21        2.91      4.51 o 
   8   2   1       60.94       56.65      6.04 o 
   9   2   1      149.64      145.77      8.92 o 
  10   2   1        2.03        6.15      5.83 o 
  11   2   1      641.92      604.67     20.26 o 
  12   2   1      213.04      217.68     23.45 o 
  13   2   1        4.62        1.04      9.31 o 
  14   2   1       22.36       24.11      9.89 o 
  15   2   1        7.67        1.12      9.78 o 
 -14   3   1       19.24       22.82     16.06 o 
 -13   3   1        0.00        4.45     11.95 o 
 -12   3   1      225.56      223.30     29.67 o 
 -11   3   1       27.20       33.37      9.68 o 
 -10   3   1      365.77      355.57     19.75 o 
  -9   3   1        7.24       13.05      7.59 o 
  -8   3   1        0.06       11.48      5.46 o 
  -7   3   1      115.84      135.70      8.09 o 
  -6   3   1     1224.76     1297.24     23.00 o 
  -5   3   1      337.43      308.69     11.05 o 
  -4   3   1      189.82      237.78      9.38 o 
  -3   3   1      590.85      569.24     11.37 o 
  -2   3   1      169.81      181.92      7.28 o 
  -1   3   1      375.17      314.97      9.44 o 
   0   3   1       40.91       41.46      4.51 o 
   1   3   1        1.41        0.59      2.23 o 
   2   3   1     3589.97     3239.42     38.95 o 
   3   3   1     2761.05     2787.62     34.41 o 
   4   3   1       95.50       89.44      5.65 o 
   5   3   1     9591.54     9746.31    128.26 o 
   6   3   1       17.18       24.14      4.21 o 
   7   3   1        3.97        7.39      3.57 o 
   8   3   1       91.44       76.07      7.96 o 
   9   3   1      386.21      415.39     15.27 o 
  10   3   1        5.32       -2.94      6.66 o 
  11   3   1        2.09        0.32      7.16 o 
  12   3   1       43.04       36.20      8.44 o 
  13   3   1        0.08        8.31     10.33 o 
  14   3   1       22.85      -12.71     12.71 o 
  15   3   1       30.23       45.26     16.16 o 
 -13   4   1       32.30       44.46     21.65 o 
 -12   4   1        0.05        6.04      9.47 o 
 -11   4   1       93.96      125.71     15.43 o 
 -10   4   1      335.67      329.29     21.11 o 
  -9   4   1      195.94      193.56     19.30 o 
  -8   4   1       27.26       29.77      8.06 o 
  -7   4   1        5.13        3.15      5.76 o 
  -6   4   1      272.05      302.22     14.07 o 
  -5   4   1      129.80      136.82      8.96 o 
  -4   4   1      208.81      228.14     10.75 o 
  -3   4   1      170.65      188.39      8.82 o 
  -2   4   1      102.89      108.11      8.27 o 
  -1   4   1     4512.35     4309.50     55.15 o 
   0   4   1     1071.74      979.98     18.98 o 
   1   4   1     2754.16     2545.75     37.87 o 
   2   4   1     1317.70     1226.87     20.45 o 
   3   4   1     2583.77     2512.01     34.89 o 
   4   4   1     1885.99     1887.81     33.09 o 
   5   4   1     3039.51     3175.89     52.59 o 
   6   4   1      231.51      240.94     11.71 o 
   7   4   1      107.47      112.72      8.62 o 
   8   4   1      180.75      199.44     17.21 o 
   9   4   1        2.09       -5.98      5.98 o 
  10   4   1     1315.00     1235.93     35.09 o 
  11   4   1        2.28        2.16      8.60 o 
  12   4   1       10.59       17.47      8.43 o 
  13   4   1        8.60       15.30     11.80 o 
  14   4   1        0.14        7.90     12.16 o 
  15   4   1        1.11       -1.12     13.13 o 
 -13   5   1        1.00        1.62     14.91 o 
 -12   5   1        2.15        6.80     12.21 o 
 -11   5   1       57.54       50.29     12.66 o 
 -10   5   1      108.25       91.32     22.21 o 
  -9   5   1        3.36        8.78      9.59 o 
  -8   5   1      746.05      687.37     30.12 o 
  -7   5   1      193.55      185.76     12.38 o 
  -6   5   1       25.18       26.49      6.16 o 
  -5   5   1      133.25      135.08     11.95 o 
  -4   5   1      983.93      978.32     22.01 o 
  -3   5   1      231.23      247.08     13.56 o 
  -2   5   1     1566.81     1612.28     32.96 o 
  -1   5   1        0.62       -1.68      4.69 o 
   0   5   1      287.11      296.19     12.95 o 
   1   5   1      796.54      807.77     17.87 o 
   2   5   1      211.23      193.11      9.66 o 
   3   5   1       27.76       21.66      5.64 o 
   4   5   1      926.28      986.08     21.97 o 
   5   5   1     1154.76     1250.45     27.79 o 
   6   5   1      301.53      268.22     13.94 o 
   7   5   1       68.41       68.42      8.25 o 
   8   5   1      218.59      269.50     14.17 o 
   9   5   1      949.05      953.70     26.96 o 
  10   5   1       28.24       55.94     11.33 o 
  11   5   1        0.28        5.33      8.78 o 
  12   5   1        6.97       -3.51      9.11 o 
  13   5   1       89.22      109.41     25.27 o 
  14   5   1       55.96      129.15     20.07 o 
  15   5   1       33.92       38.35     19.03 o 
 -13   6   1        0.34       13.41     26.13 o 
 -12   6   1       25.97       29.46     14.21 o 
 -11   6   1        4.41        0.11     10.84 o 
 -10   6   1        6.00       -0.66     10.31 o 
  -9   6   1      238.80      276.83     33.04 o 
  -8   6   1       64.39       73.35     13.13 o 
  -7   6   1       21.55       17.90      7.55 o 
  -6   6   1       39.61       44.12      8.01 o 
  -5   6   1      634.72      656.60     21.79 o 
  -4   6   1     1775.86     1809.10     34.48 o 
  -3   6   1      661.35      677.76     20.36 o 
  -2   6   1      222.15      180.23     27.78 o 
  -1   6   1       48.35       32.35     14.12 o 
   0   6   1     6206.29     6489.99    101.59 o 
   1   6   1     3162.36     3198.65     51.41 o 
   2   6   1     3856.39     4054.33     67.41 o 
   3   6   1      278.95      291.48     20.11 o 
   4   6   1      647.15      638.09     20.74 o 
   5   6   1       41.20       43.21      7.75 o 
   6   6   1        0.19       -3.99      6.08 o 
   7   6   1     1498.29     1555.89     34.83 o 
   8   6   1      215.39      211.92     14.27 o 
   9   6   1     1354.07     1282.73     40.03 o 
  10   6   1        2.08        2.19      9.79 o 
  11   6   1        6.87       -0.58      9.83 o 
  12   6   1       37.06        7.12     17.75 o 
  13   6   1        4.07       22.96     11.40 o 
  14   6   1        6.25        1.48     36.18 o 
 -12   7   1        0.01        9.81     16.55 o 
 -11   7   1       12.91       10.02     16.85 o 
 -10   7   1       40.41       43.33     15.97 o 
  -9   7   1      286.52      313.98     23.84 o 
  -8   7   1       45.82       46.50     12.32 o 
  -7   7   1       25.07       41.63     11.44 o 
  -6   7   1      255.51      300.46     21.02 o 
  -5   7   1       19.02        8.78      7.35 o 
  -4   7   1       11.93        3.64      6.69 o 
  -3   7   1      138.01      133.80     10.95 o 
  -2   7   1      525.21      533.05     33.32 o 
  -1   7   1      121.30      129.61     12.72 o 
   0   7   1      371.79      423.44     16.78 o 
   1   7   1       42.77       44.06      7.01 o 
   2   7   1      634.72      621.80     22.27 o 
   3   7   1       84.86       84.63     12.34 o 
   4   7   1      113.59      124.38     12.48 o 
   5   7   1      476.87      506.45     23.47 o 
   6   7   1       21.85       26.06     13.37 o 
   7   7   1       49.83       42.57     10.19 o 
   8   7   1       21.28       24.26      9.79 o 
   9   7   1      127.43       94.18     15.92 o 
  10   7   1       15.42       20.23     11.12 o 
  11   7   1       14.05        3.54     10.98 o 
  12   7   1        1.04       -1.62     11.37 o 
  13   7   1        0.07       -3.41     11.85 o 
  14   7   1       10.07       20.72     40.88 o 
 -11   8   1        3.00       38.33     21.10 o 
 -10   8   1      127.87      137.64     27.95 o 
  -9   8   1        0.19       21.76     18.55 o 
  -8   8   1      350.78      323.16     36.04 o 
  -7   8   1       45.54       41.08     12.05 o 
  -6   8   1      456.49      437.67     28.19 o 
  -5   8   1       13.58        4.46      8.69 o 
  -4   8   1        0.01        7.27      7.58 o 
  -3   8   1      129.21      123.97     11.17 o 
  -2   8   1        0.07        4.17      8.46 o 
  -1   8   1       59.20       59.40     11.30 o 
   0   8   1       73.25       81.05      9.58 o 
   1   8   1       10.83        8.95      6.16 o 
   2   8   1      212.01      221.43     19.12 o 
   3   8   1     1176.26     1152.13     37.99 o 
   4   8   1      318.08      311.67     19.89 o 
   5   8   1       10.06       -0.98      9.94 o 
   6   8   1     1314.70     1338.07     37.97 o 
   7   8   1      953.36      897.85     34.88 o 
   8   8   1       14.26        4.49      9.14 o 
   9   8   1       21.11        8.52     11.08 o 
  10   8   1      255.88      312.31     40.71 o 
  11   8   1       48.96       53.14     20.13 o 
  12   8   1        6.95        0.26     13.07 o 
  13   8   1        1.81       14.54     15.26 o 
  14   8   1        0.97       -4.80     23.02 o 
 -11   9   1        5.86        4.34     23.39 o 
 -10   9   1       39.60       63.73     40.35 o 
  -9   9   1       36.58       14.73     19.87 o 
  -8   9   1        8.02       25.77     19.36 o 
  -7   9   1        0.31      -27.84     48.36 o 
  -6   9   1      113.04       95.45     20.51 o 
  -5   9   1      390.36      428.81     33.61 o 
  -4   9   1      273.75      269.63     18.64 o 
  -3   9   1      147.86      148.03     13.57 o 
  -2   9   1       13.23       14.02     10.38 o 
  -1   9   1      220.59      253.10     15.33 o 
   0   9   1      130.75      118.22     11.64 o 
   1   9   1       66.08       89.73     10.30 o 
   2   9   1       20.16       18.05     10.13 o 
   3   9   1        5.53        6.69      9.29 o 
   4   9   1       14.63       -2.38      9.33 o 
   5   9   1      146.34      119.68     27.44 o 
   6   9   1       83.65       98.60     16.58 o 
   7   9   1      101.59       77.92     15.50 o 
   8   9   1       19.51       14.39     12.07 o 
   9   9   1       34.22       41.14     16.71 o 
  10   9   1        2.64      -13.42     13.42 o 
  11   9   1        2.13        3.79     14.05 o 
  12   9   1        0.01        7.11     15.62 o 
  13   9   1        3.19        0.03     16.00 o 
 -10  10   1       34.15       40.82     23.99 o 
  -9  10   1       19.70       20.62     21.50 o 
  -8  10   1       21.86       15.50     21.01 o 
  -7  10   1        8.40       -3.54     18.31 o 
  -6  10   1      119.14       79.35     24.89 o 
  -5  10   1       20.49       -0.10     13.95 o 
  -4  10   1      517.11      517.21     39.02 o 
  -3  10   1      254.03      251.10     27.61 o 
  -2  10   1      231.07      241.30     29.95 o 
  -1  10   1        5.09      -10.01     13.23 o 
   0  10   1       82.94       79.92     14.89 o 
   1  10   1      586.12      574.56     34.23 o 
   2  10   1      785.58      817.09     41.33 o 
   3  10   1      292.81      263.74     27.84 o 
   4  10   1      103.45       94.11     20.56 o 
   5  10   1       93.82      101.85     20.46 o 
   6  10   1      456.95      436.63     35.29 o 
   7  10   1       49.95       91.14     33.10 o 
   8  10   1        5.00        5.41     16.36 o 
   9  10   1       56.61       58.27     35.88 o 
  10  10   1        0.23       18.05     19.20 o 
  11  10   1        9.25       10.40     20.81 o 
  12  10   1        2.72       -5.95     18.18 o 
  13  10   1        0.00      -13.75     19.52 o 
  -9  11   1       11.35       37.15     24.29 o 
  -8  11   1        4.28        9.58     22.57 o 
  -7  11   1       22.99       60.86     23.08 o 
  -6  11   1       50.54       51.65     49.50 o 
  -5  11   1       61.99       75.57     32.66 o 
  -4  11   1        0.67      -10.06     13.71 o 
  -3  11   1       98.14      100.08     21.67 o 
  -2  11   1      310.92      288.47     53.67 o 
  -1  11   1      163.54      165.35     25.35 o 
   0  11   1        1.23        1.83     17.94 o 
   1  11   1       29.99       19.30     19.51 o 
   2  11   1      278.23      211.05     37.26 o 
   3  11   1      174.49      178.47     26.35 o 
   4  11   1      201.52      208.49     27.57 o 
   5  11   1       44.00       22.29     15.80 o 
   6  11   1      331.61      252.92     29.27 o 
   7  11   1       27.56       27.26     24.51 o 
   8  11   1       12.21       11.80     19.08 o 
   9  11   1        5.65      -14.55     19.31 o 
  10  11   1       73.15       99.63     41.73 o 
  11  11   1        1.12       28.57     21.19 o 
  12  11   1       17.90        5.82     33.16 o 
  -8  12   1       19.33        4.04     24.14 o 
  -7  12   1       13.15       -7.61     22.00 o 
  -6  12   1       15.37       14.68     24.12 o 
  -5  12   1        8.21      -23.61     28.26 o 
  -4  12   1        6.20        0.28     15.24 o 
  -3  12   1      172.34      143.05     31.89 o 
  -2  12   1       50.59       52.86     24.69 o 
  -1  12   1       66.99       78.92     34.53 o 
   0  12   1       16.16       -6.21     19.12 o 
   1  12   1      368.08      353.14     44.33 o 
   2  12   1        1.98      -16.57     16.57 o 
   3  12   1        3.11       -9.01     17.47 o 
   4  12   1       93.59      133.77     29.40 o 
   5  12   1       73.70       58.72     25.15 o 
   6  12   1       54.71       81.56     26.73 o 
   7  12   1       46.62       38.76     27.97 o 
   8  12   1        0.89        1.73     21.23 o 
   9  12   1       10.51       16.05     33.21 o 
  10  12   1       59.53      111.77     29.86 o 
  11  12   1       55.07       91.57     31.90 o 
  -7  13   1       14.18      -22.41     22.41 o 
  -6  13   1        3.58       12.50     29.78 o 
  -5  13   1        0.77       41.31     34.51 o 
  -4  13   1       12.67        2.14     28.53 o 
  -3  13   1        9.52       25.28     22.66 o 
  -2  13   1        1.41      -12.77     21.25 o 
  -1  13   1        5.10        8.69     23.58 o 
   0  13   1        9.37       21.18     21.39 o 
   1  13   1       72.92      103.79     31.16 o 
   2  13   1       44.49       17.66     21.55 o 
   3  13   1        4.42      -12.47     17.11 o 
   4  13   1        1.36       38.63     23.85 o 
   5  13   1        4.62       35.82     24.05 o 
   6  13   1        4.06       14.31     21.96 o 
   7  13   1        5.12        6.21     25.77 o 
   8  13   1       36.29       12.35     27.77 o 
   9  13   1       50.63      113.00     40.55 o 
  10  13   1       17.29       52.43     33.64 o 
  -5  14   1        1.02        1.20     30.11 o 
  -4  14   1       29.01       20.35     35.80 o 
  -3  14   1        2.56       56.88     69.37 o 
  -2  14   1        2.52       -6.44     22.81 o 
  -1  14   1        4.49       47.92     25.79 o 
   0  14   1       10.26        9.58     24.52 o 
   1  14   1       28.35       17.03     25.62 o 
   2  14   1        9.55      -22.32     22.49 o 
   3  14   1        4.03      -22.34     22.34 o 
   4  14   1        5.13       -3.91     30.00 o 
   5  14   1       25.81      -12.50     22.19 o 
   6  14   1        0.10      -20.85     20.85 o 
   7  14   1       15.00       14.22     31.96 o 
   8  14   1        6.13       -4.28     29.60 o 
   9  14   1        1.39       -1.05     31.35 o 
  -3  15   1       32.88       86.75     48.55 o 
  -2  15   1        0.09       30.43     41.29 o 
  -1  15   1        4.03       26.71     27.74 o 
   0  15   1       31.49        7.83     26.61 o 
   1  15   1        6.60      -11.51     24.54 o 
   2  15   1       13.73       39.92     31.08 o 
   3  15   1       10.87        3.43     23.60 o 
   4  15   1       15.62        6.56     26.48 o 
   5  15   1        3.91        4.02     49.91 o 
   6  15   1       13.60       22.58     37.13 o 
   7  15   1       44.05       58.89     45.69 o 
  -5 -15   2       26.15       32.34     37.98 o 
  -4 -15   2       10.38      -22.84     23.56 o 
  -3 -15   2        1.72       15.88     27.76 o 
  -2 -15   2        0.24       43.41     28.23 o 
  -1 -15   2        7.54      -30.85     36.57 o 
   0 -15   2        7.75       -8.17     26.44 o 
   1 -15   2       30.86       33.96     28.54 o 
   2 -15   2        7.54      -18.81     25.67 o 
  -7 -14   2        2.53        1.50     30.59 o 
  -6 -14   2        5.98       -5.46     28.97 o 
  -5 -14   2       38.18       43.56     26.44 o 
  -4 -14   2        9.11       30.20     27.61 o 
  -3 -14   2        0.58      -20.78     20.78 o 
  -2 -14   2        1.73       34.76     27.82 o 
  -1 -14   2        7.12      -26.83     26.83 o 
   0 -14   2        6.50      -15.39     20.82 o 
   1 -14   2        0.67      -10.26     22.99 o 
   2 -14   2        0.51       -2.24     23.04 o 
   3 -14   2        1.39       -7.59     34.01 o 
   4 -14   2       26.93      -25.72     32.12 o 
   5 -14   2        6.15      -12.02     27.27 o 
  -9 -13   2        1.32       44.80     35.05 o 
  -8 -13   2       88.43       58.56     37.59 o 
  -7 -13   2       33.72       57.52     35.59 o 
  -6 -13   2        3.80       -1.25     36.04 o 
  -5 -13   2        7.14        9.35     21.69 o 
  -4 -13   2       51.55       64.22     27.46 o 
  -3 -13   2       90.89       38.05     91.89 o 
  -2 -13   2        1.12       -8.52     22.59 o 
  -1 -13   2       49.17        5.73     38.31 o 
   0 -13   2      116.35       99.18     30.83 o 
   1 -13   2       26.58       -2.90     19.85 o 
   2 -13   2      107.70      134.98     34.40 o 
   3 -13   2       86.16       78.49     28.83 o 
   4 -13   2        7.85       28.23     34.29 o 
   5 -13   2       17.00      -26.66     26.66 o 
   6 -13   2        0.00      -17.55     26.11 o 
   7 -13   2        0.46        9.22     29.60 o 
 -10 -12   2       24.45       -0.24     32.09 o 
  -9 -12   2        7.56        9.43     22.60 o 
  -8 -12   2       31.18       59.57     32.66 o 
  -7 -12   2        0.20       -6.51     23.52 o 
  -6 -12   2        3.11        8.89     20.99 o 
  -5 -12   2        3.81        2.65     20.03 o 
  -4 -12   2       47.70       42.10     22.87 o 
  -3 -12   2       64.25       27.64     26.65 o 
  -2 -12   2       47.66       74.46     26.96 o 
  -1 -12   2       23.90       23.30     22.26 o 
   0 -12   2      102.86      147.02     54.72 o 
   1 -12   2      350.41      298.89     49.24 o 
   2 -12   2        3.69       -0.37     16.86 o 
   3 -12   2       75.56       80.01     28.62 o 
   4 -12   2       33.64       24.31     21.18 o 
   5 -12   2       20.46       43.24     31.42 o 
   6 -12   2       94.35      154.32     34.74 o 
   7 -12   2        0.28       34.82     26.20 o 
   8 -12   2        6.20       19.78     22.31 o 
 -11 -11   2       28.28       75.52     23.13 o 
 -10 -11   2        1.93      -18.03     18.03 o 
  -9 -11   2        1.39       11.37     16.44 o 
  -8 -11   2        8.98       23.04     16.95 o 
  -7 -11   2        6.83        4.82     13.33 o 
  -6 -11   2        0.30        8.02     25.82 o 
  -5 -11   2        0.59        1.44     16.19 o 
  -4 -11   2        9.39        3.27     15.41 o 
  -3 -11   2      330.94      263.17     37.93 o 
  -2 -11   2       44.40       18.39     19.72 o 
  -1 -11   2      141.63      134.78     34.97 o 
   0 -11   2      314.19      320.54     40.70 o 
   1 -11   2      554.05      656.48     46.00 o 
   2 -11   2      746.11      600.67     44.57 o 
   3 -11   2      331.11      276.10     31.32 o 
   4 -11   2      148.64      157.16     25.09 o 
   5 -11   2        3.17      -10.60     20.78 o 
   6 -11   2       75.41       81.48     26.80 o 
   7 -11   2       31.84        3.30     31.00 o 
   8 -11   2        3.36       15.83     22.86 o 
   9 -11   2       20.84       29.96     21.22 o 
 -12 -10   2        3.79       -6.62     18.10 o 
 -11 -10   2        0.04       13.66     17.30 o 
 -10 -10   2        1.45       -5.43     14.76 o 
  -9 -10   2        1.76        4.79     15.39 o 
  -8 -10   2       48.23       45.64     17.89 o 
  -7 -10   2      127.44      137.47     20.28 o 
  -6 -10   2        2.10       -0.27     12.40 o 
  -5 -10   2      266.50      298.18     25.40 o 
  -4 -10   2     2836.80     2620.13     83.58 o 
  -3 -10   2        8.02       30.61     19.54 o 
  -2 -10   2      599.43      642.35     43.99 o 
  -1 -10   2      106.86      118.82     19.95 o 
   0 -10   2       86.47       86.06     19.56 o 
   1 -10   2      592.63      636.53     42.84 o 
   2 -10   2       12.29       30.80     16.49 o 
   3 -10   2        8.59       28.75     14.18 o 
   4 -10   2      534.06      558.62     40.68 o 
   5 -10   2       90.08       89.75     24.84 o 
   6 -10   2      561.89      550.34     50.19 o 
   7 -10   2       26.31       -1.63     18.77 o 
   8 -10   2       16.48       29.17     19.03 o 
   9 -10   2        0.02        7.11     18.70 o 
  10 -10   2       31.55       72.83     27.40 o 
 -12  -9   2       17.96        3.04     23.27 o 
 -11  -9   2       25.64       28.30     17.54 o 
 -10  -9   2       54.27       53.91     18.87 o 
  -9  -9   2       66.16       33.72     15.86 o 
  -8  -9   2       12.69       13.41     14.46 o 
  -7  -9   2      135.29      131.72     30.15 o 
  -6  -9   2       20.83       23.25     12.72 o 
  -5  -9   2        3.15       20.12     11.54 o 
  -4  -9   2       33.57       26.24     12.12 o 
  -3  -9   2      636.78      615.06     33.82 o 
  -2  -9   2       57.20       59.22     13.07 o 
  -1  -9   2        1.73        7.75      7.24 o 
   0  -9   2      301.67      288.33     15.63 o 
   1  -9   2        4.23        0.23      9.01 o 
   2  -9   2       86.23       97.94     15.89 o 
   3  -9   2      196.42      228.57     27.72 o 
   4  -9   2      256.68      256.10     38.44 o 
   5  -9   2      250.67      285.88     31.14 o 
   6  -9   2      227.43      227.13     26.13 o 
   7  -9   2       13.58      -11.14     15.31 o 
   8  -9   2      143.60      162.07     46.82 o 
   9  -9   2        0.01      -16.87     16.87 o 
  10  -9   2        3.27      -16.19     16.19 o 
  11  -9   2        3.03        7.59     19.17 o 
 -13  -8   2        9.03       15.38     17.91 o 
 -12  -8   2       72.32       67.10     20.88 o 
 -11  -8   2       14.80       -2.47     14.71 o 
 -10  -8   2       88.78       82.80     21.76 o 
  -9  -8   2      290.51      306.12     35.23 o 
  -8  -8   2       38.74       30.35     13.37 o 
  -7  -8   2      731.40      722.54     32.76 o 
  -6  -8   2       12.00       14.83      9.47 o 
  -5  -8   2       86.87       66.97     11.32 o 
  -4  -8   2      196.00      209.30     15.65 o 
  -3  -8   2       31.39       34.59      8.74 o 
  -2  -8   2      115.56       81.66      9.50 o 
  -1  -8   2       36.68       38.81      7.91 o 
   0  -8   2      664.15      688.58     29.74 o 
   1  -8   2     1336.61     1351.94     38.48 o 
   2  -8   2        5.98       14.35      9.03 o 
   3  -8   2       32.05       39.68     10.71 o 
   4  -8   2      174.75      170.93     18.84 o 
   5  -8   2       97.87       95.92     16.73 o 
   6  -8   2      157.03      185.16     19.48 o 
   7  -8   2      228.62      237.67     25.42 o 
   8  -8   2       94.86       69.38     18.14 o 
   9  -8   2       39.04       57.54     19.06 o 
  10  -8   2      242.36      266.50     42.80 o 
  11  -8   2        3.51       11.65     19.03 o 
  12  -8   2        2.00       26.51     19.42 o 
 -13  -7   2        0.10       -1.43     15.86 o 
 -12  -7   2       12.00        9.37     14.52 o 
 -11  -7   2        7.01       35.34     14.73 o 
 -10  -7   2       13.99       38.35     13.23 o 
  -9  -7   2       73.81       39.32     12.95 o 
  -8  -7   2        4.58        6.33      9.64 o 
  -7  -7   2      296.61      308.89     20.39 o 
  -6  -7   2       31.06       27.41     10.30 o 
  -5  -7   2       80.70       76.73     11.44 o 
  -4  -7   2      229.95      257.69     17.98 o 
  -3  -7   2        3.57       -5.69      6.04 o 
  -2  -7   2        8.27        8.01      5.42 o 
  -1  -7   2      292.85      305.20     19.00 o 
   0  -7   2      103.66      134.68      9.62 o 
   1  -7   2      100.44       95.32     11.68 o 
   2  -7   2        0.02       -1.05      7.81 o 
   3  -7   2      292.18      288.05     18.54 o 
   4  -7   2      106.67      106.88     16.30 o 
   5  -7   2        5.05       -4.63     10.21 o 
   6  -7   2       31.25       36.32      8.57 o 
   7  -7   2      201.82      202.34     25.88 o 
   8  -7   2       65.47       47.49     14.51 o 
   9  -7   2      111.26      119.48     22.89 o 
  10  -7   2       22.52       22.50     14.38 o 
  11  -7   2      123.35      129.12     32.59 o 
  12  -7   2       31.21       38.30     20.01 o 
 -14  -6   2        2.48        0.89     21.70 o 
 -13  -6   2       11.21       10.40     13.98 o 
 -12  -6   2        1.69        8.87     11.49 o 
 -11  -6   2      118.50      122.97     21.33 o 
 -10  -6   2       71.80       20.73     19.42 o 
  -9  -6   2        1.30       -3.37      9.73 o 
  -8  -6   2      840.97      835.85     32.81 o 
  -7  -6   2      598.55      598.26     31.99 o 
  -6  -6   2      149.47      160.96     14.43 o 
  -5  -6   2      426.84      420.44     25.23 o 
  -4  -6   2       55.22       50.93      8.54 o 
  -3  -6   2      150.65      170.08     15.14 o 
  -2  -6   2     1845.31     1985.75     36.28 o 
  -1  -6   2      242.03      240.54     10.84 o 
   0  -6   2     2526.99     2545.80     43.01 o 
   1  -6   2       64.98       48.01      8.60 o 
   2  -6   2        0.13       -5.38      6.27 o 
   3  -6   2      328.40      356.78     17.32 o 
   4  -6   2      157.66      135.16     11.82 o 
   5  -6   2      223.83      225.70     12.80 o 
   6  -6   2      845.12      872.56     29.71 o 
   7  -6   2       68.84       79.07     10.29 o 
   8  -6   2       25.77       21.86      9.76 o 
   9  -6   2      133.31      130.39     26.71 o 
  10  -6   2       34.82       48.32     11.82 o 
  11  -6   2      460.84      466.87     30.58 o 
  12  -6   2       14.56        6.72     12.85 o 
  13  -6   2       10.69        7.30     17.92 o 
 -14  -5   2        1.32       11.58     21.43 o 
 -13  -5   2        0.60      -10.78     10.78 o 
 -12  -5   2        4.68       -4.36     19.93 o 
 -11  -5   2        0.12       -2.54     10.16 o 
 -10  -5   2       34.64        1.64     10.35 o 
  -9  -5   2       78.77       79.82     13.45 o 
  -8  -5   2      134.78      132.81     12.92 o 
  -7  -5   2     1278.53     1256.79     30.48 o 
  -6  -5   2      361.94      369.26     17.76 o 
  -5  -5   2        0.65       -5.53      5.53 o 
  -4  -5   2      742.66      801.50     20.57 o 
  -3  -5   2     1720.13     1705.77     32.36 o 
  -2  -5   2      291.75      332.60     12.73 o 
  -1  -5   2      105.13      106.41      7.29 o 
   0  -5   2     1048.56     1005.65     19.14 o 
   1  -5   2      405.33      382.93     15.18 o 
   2  -5   2      542.50      595.04     27.33 o 
   3  -5   2      186.98      177.34     10.82 o 
   4  -5   2        1.03        4.61      4.62 o 
   5  -5   2        1.18       10.00      6.74 o 
   6  -5   2      701.17      715.96     19.13 o 
   7  -5   2        0.86       11.15      5.96 o 
   8  -5   2       54.43       51.62     10.43 o 
   9  -5   2      142.70      153.23     17.62 o 
  10  -5   2      225.18      231.89     26.39 o 
  11  -5   2      111.46      121.94     14.84 o 
  12  -5   2       86.25       74.30     15.44 o 
  13  -5   2       24.55       16.37     21.18 o 
  14  -5   2        3.13       52.81     25.68 o 
 -14  -4   2        0.18       -2.64     12.61 o 
 -13  -4   2        2.23       -6.36     10.06 o 
 -12  -4   2        2.26        1.58      9.62 o 
 -11  -4   2        5.46       -0.30      8.94 o 
 -10  -4   2       17.79       16.59     13.15 o 
  -9  -4   2      155.19      180.82     16.59 o 
  -8  -4   2      773.17      743.02     27.93 o 
  -7  -4   2      227.49      253.58     14.24 o 
  -6  -4   2     1120.27     1181.45     33.42 o 
  -5  -4   2      180.68      153.54     10.69 o 
  -4  -4   2     1209.93     1216.34     24.90 o 
  -3  -4   2     1517.59     1642.83     30.00 o 
  -2  -4   2      362.55      379.37     11.85 o 
  -1  -4   2     1307.77     1225.78     26.69 o 
   0  -4   2     1140.76     1034.32     16.90 o 
   1  -4   2     1032.15     1022.89     20.03 o 
   2  -4   2      140.61      133.25      9.29 o 
   3  -4   2      934.07      945.05     20.48 o 
   4  -4   2     1017.95      981.10     18.53 o 
   5  -4   2       57.99       75.83      7.35 o 
   6  -4   2      348.82      385.28     13.26 o 
   7  -4   2      149.99      149.00     11.05 o 
   8  -4   2       45.74       41.49      7.44 o 
   9  -4   2        1.18        1.03      7.08 o 
  10  -4   2       62.22       66.12     10.47 o 
  11  -4   2       34.67       33.40      8.95 o 
  12  -4   2        6.25       14.70     11.24 o 
  13  -4   2        0.33      -16.82     16.82 o 
  14  -4   2        0.71        4.24     12.61 o 
 -14  -3   2       13.84       18.68     24.88 o 
 -13  -3   2        8.27        6.05     11.32 o 
 -12  -3   2       79.23       52.85     12.53 o 
 -11  -3   2      143.78      126.93     14.86 o 
 -10  -3   2       96.50      106.39     13.49 o 
  -9  -3   2        7.17        0.45      7.74 o 
  -8  -3   2      296.13      280.76     15.93 o 
  -7  -3   2       40.89       43.28      7.41 o 
  -6  -3   2       10.51        9.66      6.33 o 
  -5  -3   2       27.49       42.67      6.29 o 
  -4  -3   2      830.80      853.98     21.77 o 
  -3  -3   2      703.91      786.12     15.50 o 
  -2  -3   2     1782.33     1745.44     24.53 o 
  -1  -3   2     1444.54     1434.92     21.84 o 
   0  -3   2      110.20      113.11      5.34 o 
   1  -3   2      975.72      936.03     17.39 o 
   2  -3   2     1692.04     1576.05     21.75 o 
   3  -3   2      242.81      262.13      8.07 o 
   4  -3   2       16.87       12.14      3.57 o 
   5  -3   2     1989.78     1920.52     26.38 o 
   6  -3   2      118.12      125.13      9.71 o 
   7  -3   2      203.72      195.70     10.50 o 
   8  -3   2      285.40      280.40     14.84 o 
   9  -3   2       33.16       29.95      6.91 o 
  10  -3   2        5.05       11.41      6.99 o 
  11  -3   2        4.08        7.65      7.25 o 
  12  -3   2      137.12      135.68     18.53 o 
  13  -3   2       38.46       36.15     11.56 o 
  14  -3   2       26.90        6.44     11.08 o 
 -14  -2   2        6.62       14.13     16.16 o 
 -13  -2   2       28.15       13.05     13.71 o 
 -12  -2   2        7.61        2.00      8.57 o 
 -11  -2   2       14.90       11.96      9.65 o 
 -10  -2   2        0.04        8.32      8.50 o 
  -9  -2   2      365.65      320.19     23.74 o 
  -8  -2   2       11.04       18.07      5.61 o 
  -7  -2   2       10.11        9.65      5.04 o 
  -6  -2   2       98.27      140.77     10.80 o 
  -5  -2   2     3904.33     4022.70     63.27 o 
  -4  -2   2     1497.41     1515.88     24.35 o 
  -3  -2   2     2378.80     2353.03     32.01 o 
  -2  -2   2     4950.42     4582.66     53.07 o 
  -1  -2   2      589.97      562.97     10.95 o 
   0  -2   2      625.17      540.99     10.34 o 
   1  -2   2     1005.26      814.05     14.52 o 
   2  -2   2     2943.98     2932.21     34.69 o 
   3  -2   2      533.92      520.40      9.18 o 
   4  -2   2      262.04      249.92      8.75 o 
   5  -2   2      283.43      277.98      7.66 o 
   6  -2   2        5.03        3.06      3.72 o 
   7  -2   2      247.76      244.75     10.03 o 
   8  -2   2      382.76      377.05     15.80 o 
   9  -2   2       55.64       66.22      6.39 o 
  10  -2   2       10.22        7.57      5.72 o 
  11  -2   2       10.89        8.92      7.50 o 
  12  -2   2        1.34        4.29      7.66 o 
  13  -2   2        0.68       -1.63     10.48 o 
  14  -2   2       17.31       38.36     17.57 o 
  15  -2   2        0.03       19.87     13.69 o 
 -14  -1   2       34.26       41.08     18.81 o 
 -13  -1   2       39.22       41.52     17.82 o 
 -12  -1   2       44.57       57.99     11.02 o 
 -11  -1   2       95.44       97.03     12.42 o 
 -10  -1   2        5.26        0.73      7.09 o 
  -9  -1   2      501.03      523.50     17.24 o 
  -8  -1   2      391.12      430.93     17.87 o 
  -7  -1   2      838.09      861.59     19.88 o 
  -6  -1   2      154.33      190.40     11.01 o 
  -5  -1   2      471.29      526.60     13.06 o 
  -4  -1   2     2363.61     2344.21     35.70 o 
  -3  -1   2        9.33       10.71      3.16 o 
  -2  -1   2       39.49       48.00      3.76 o 
  -1  -1   2      717.72      549.39     10.27 o 
   0  -1   2      464.90      481.03     10.67 o 
   1  -1   2     4618.19     4460.34     49.77 o 
   2  -1   2     1980.47     2009.73     21.80 o 
   3  -1   2       10.62        8.64      2.04 o 
   4  -1   2      768.15      740.45     13.29 o 
   5  -1   2       63.85       67.30      6.63 o 
   6  -1   2      513.31      529.85     20.89 o 
   7  -1   2        4.51       -3.41      3.70 o 
   8  -1   2      520.50      459.47     35.13 o 
   9  -1   2       25.06       29.21     14.36 o 
  10  -1   2       36.38       21.80     16.62 o 
  11  -1   2       30.31       38.74     10.45 o 
  12  -1   2      284.37      287.60     17.36 o 
  13  -1   2       50.02       48.77     36.30 o 
  14  -1   2       14.94        6.58     24.92 o 
  15  -1   2        7.55       24.48     36.01 o 
 -14   0   2        1.77        9.17     16.51 o 
 -13   0   2       20.14       28.99     12.85 o 
 -12   0   2       59.65       61.45     11.28 o 
 -11   0   2        2.08        4.90      7.77 o 
 -10   0   2      567.34      532.53     29.71 o 
  -9   0   2      589.70      617.64     21.43 o 
  -8   0   2       49.05       52.79      7.78 o 
  -7   0   2        0.01        0.55      4.30 o 
  -6   0   2      124.80      117.22      9.73 o 
  -5   0   2     1645.86     1708.32     25.83 o 
  -4   0   2      538.51      471.40     11.59 o 
  -3   0   2     4766.55     4508.57     51.38 o 
  -2   0   2    12347.20    12116.13    123.88 o 
  -1   0   2        9.53        8.64      2.25 o 
   0   0   2    27690.18    27449.06    460.28 o 
   1   0   2      104.71      100.38      3.59 o 
   2   0   2      291.37      249.31      5.30 o 
   3   0   2     1963.58     2005.74     37.58 o 
   4   0   2     1374.02     1345.69     45.27 o 
   5   0   2      141.76      137.59     23.41 o 
   6   0   2       10.33       17.66     14.26 o 
   7   0   2      505.46      460.47     47.38 o 
   8   0   2       10.03        8.94     12.16 o 
   9   0   2       86.02       88.13     19.34 o 
  10   0   2      145.97      214.36     36.74 o 
  11   0   2       25.17       28.88     17.07 o 
  12   0   2       43.27       59.12     22.26 o 
  13   0   2       38.21       68.03     40.70 o 
  14   0   2       18.34       44.28     41.62 o 
  15   0   2        4.98      -13.84     31.27 o 
 -14   1   2        9.98        8.91     12.92 o 
 -13   1   2       19.82       46.32     14.05 o 
 -12   1   2       56.44       51.43     10.98 o 
 -11   1   2       15.55       25.81      8.62 o 
 -10   1   2       46.70       59.95      9.95 o 
  -9   1   2       56.84       41.67      8.49 o 
  -8   1   2      167.78      180.62     15.41 o 
  -7   1   2       56.86       62.12      6.00 o 
  -6   1   2      476.97      492.51     14.58 o 
  -5   1   2       22.79       13.57      3.75 o 
  -4   1   2       64.53       65.27      4.95 o 
  -3   1   2     3858.33     3873.66     44.92 o 
  -2   1   2     1240.90     1249.18     16.75 o 
  -1   1   2      419.48      432.57      8.91 o 
   0   1   2     1055.06      830.71     14.05 o 
   1   1   2      456.24      480.85      8.56 o 
   2   1   2     1046.56      953.91     12.30 o 
   3   1   2      823.76      757.18     12.37 o 
   4   1   2      729.74      676.53     16.58 o 
   5   1   2        3.61       -5.93      7.96 o 
   6   1   2      151.31      170.44     28.88 o 
   7   1   2      301.47      320.55     40.31 o 
   8   1   2      444.74      471.16     52.70 o 
   9   1   2       70.91       42.67     23.48 o 
  10   1   2      165.74      217.19     41.57 o 
  11   1   2      130.10      109.96     36.00 o 
  12   1   2       18.01        5.28     17.27 o 
  13   1   2        8.43       30.46     32.44 o 
  14   1   2       43.56       60.17     50.32 o 
  15   1   2        2.48        1.15     35.99 o 
 -14   2   2        2.76       20.67     13.96 o 
 -13   2   2        0.57      -11.25     15.60 o 
 -12   2   2       27.54       20.62      9.00 o 
 -11   2   2       50.51       48.07     14.23 o 
 -10   2   2      303.12      340.58     21.77 o 
  -9   2   2      310.77      312.57     17.23 o 
  -8   2   2        5.62        6.13      5.66 o 
  -7   2   2       93.86       97.00      7.54 o 
  -6   2   2        1.58        7.13      4.70 o 
  -5   2   2     2009.64     1933.66     31.75 o 
  -4   2   2     2912.54     2801.20     40.06 o 
  -3   2   2      512.54      495.04      9.93 o 
  -2   2   2      128.65      128.01      5.86 o 
  -1   2   2     2188.86     2075.69     29.38 o 
   0   2   2       26.76       22.18      3.28 o 
   1   2   2     3292.26     3264.79     42.62 o 
   2   2   2      311.11      301.06      7.07 o 
   3   2   2     1161.23     1059.02     14.75 o 
   4   2   2       15.23       29.43      3.83 o 
   5   2   2     1392.94     1322.68     20.46 o 
   6   2   2        3.43        7.97      3.61 o 
   7   2   2      315.05      319.01     11.10 o 
   8   2   2       42.43       40.03      4.92 o 
   9   2   2        8.54        3.70      4.14 o 
  10   2   2      240.38      228.21     14.39 o 
  11   2   2       18.85       13.59     16.22 o 
  12   2   2        0.04       -2.76      7.75 o 
  13   2   2       12.88       15.19      8.35 o 
  14   2   2        6.54        9.66     13.88 o 
  15   2   2       44.78       62.81     28.67 o 
 -14   3   2        0.69        9.81     23.12 o 
 -13   3   2       11.09       17.97     14.56 o 
 -12   3   2        4.91       15.85     10.52 o 
 -11   3   2        1.38       -6.96      8.45 o 
 -10   3   2       69.90       66.67     15.15 o 
  -9   3   2      484.15      469.80     19.56 o 
  -8   3   2      598.75      639.39     17.97 o 
  -7   3   2      260.66      309.69     19.21 o 
  -6   3   2       30.15       36.85      5.97 o 
  -5   3   2      664.41      675.70     17.84 o 
  -4   3   2      379.25      358.82     16.24 o 
  -3   3   2      634.79      704.44     13.91 o 
  -2   3   2     2934.23     2787.27     39.48 o 
  -1   3   2       38.23       41.81      4.64 o 
   0   3   2       33.25       34.73      4.16 o 
   1   3   2      991.00     1007.28     17.86 o 
   2   3   2     1436.38     1305.01     19.88 o 
   3   3   2       20.73       18.67      3.73 o 
   4   3   2       32.76       30.96      4.19 o 
   5   3   2     3650.62     3814.31     54.19 o 
   6   3   2     1337.93     1363.64     25.41 o 
   7   3   2      177.86      176.48      9.86 o 
   8   3   2       27.43       25.03      5.53 o 
   9   3   2      133.91      144.35      9.52 o 
  10   3   2      176.34      201.84     11.33 o 
  11   3   2       83.50       93.23     10.03 o 
  12   3   2        1.88       -1.66      8.49 o 
  13   3   2        3.50        8.27      9.48 o 
  14   3   2       18.09       25.53     11.72 o 
  15   3   2        1.73       25.18      8.54 o 
 -13   4   2        2.62        0.00     13.87 o 
 -12   4   2        0.05       -4.12     10.05 o 
 -11   4   2        3.99        6.70      9.93 o 
 -10   4   2       88.14       80.18     13.33 o 
  -9   4   2      116.02      109.29     15.73 o 
  -8   4   2       14.53        6.09      7.61 o 
  -7   4   2      171.77      186.69     11.30 o 
  -6   4   2      179.42      172.78     10.50 o 
  -5   4   2       32.41       39.16      6.10 o 
  -4   4   2      887.35     1023.75     20.47 o 
  -3   4   2     1009.66     1080.46     19.45 o 
  -2   4   2      762.24      804.22     19.98 o 
  -1   4   2       81.68       77.67      9.36 o 
   0   4   2     1213.33     1178.23     20.34 o 
   1   4   2       81.24       90.03      7.52 o 
   2   4   2      204.44      188.42      8.17 o 
   3   4   2     1965.71     1874.26     29.57 o 
   4   4   2     1501.08     1550.03     27.39 o 
   5   4   2      261.88      243.76     11.69 o 
   6   4   2     1610.78     1636.79     31.43 o 
   7   4   2      110.78      119.85     10.97 o 
   8   4   2        1.17       -3.21      4.52 o 
   9   4   2      428.95      427.08     17.57 o 
  10   4   2      602.14      624.20     23.52 o 
  11   4   2      453.20      429.39     21.32 o 
  12   4   2       13.34       12.51      8.24 o 
  13   4   2       39.16       46.31     13.16 o 
  14   4   2       14.01       20.45     12.25 o 
  15   4   2        0.05       -5.10     14.74 o 
 -13   5   2        0.26       31.54     26.47 o 
 -12   5   2        0.70        9.12     11.58 o 
 -11   5   2        4.58       14.55     12.68 o 
 -10   5   2       42.80       46.77     19.58 o 
  -9   5   2     1568.57     1468.66     43.95 o 
  -8   5   2       24.35       14.82     12.55 o 
  -7   5   2      133.42      141.00     13.62 o 
  -6   5   2       25.72       22.28      6.64 o 
  -5   5   2       82.69       74.21      8.15 o 
  -4   5   2       52.18       57.57      8.54 o 
  -3   5   2      141.26      136.50      8.74 o 
  -2   5   2      126.70      132.13     10.31 o 
  -1   5   2     1810.63     1913.19     34.49 o 
   0   5   2     4000.03     4150.42     62.70 o 
   1   5   2       99.59      102.91      8.35 o 
   2   5   2       39.80       49.24      6.02 o 
   3   5   2      458.58      467.09     17.46 o 
   4   5   2     2962.18     3135.50     53.33 o 
   5   5   2       10.59       27.53      6.46 o 
   6   5   2      108.25      116.73      9.47 o 
   7   5   2       37.76       38.44      6.85 o 
   8   5   2       34.53       41.80      7.26 o 
   9   5   2      282.38      276.58     15.34 o 
  10   5   2       42.66       32.19     10.31 o 
  11   5   2      243.74      235.19     17.93 o 
  12   5   2        3.67        7.41      8.83 o 
  13   5   2       57.97       71.76     15.98 o 
  14   5   2        7.64       14.91     13.19 o 
  15   5   2        5.90       -7.68     16.73 o 
 -12   6   2        6.28       30.07     32.93 o 
 -11   6   2       17.90       12.70     12.28 o 
 -10   6   2        3.36       11.91     11.79 o 
  -9   6   2      363.03      378.89     25.12 o 
  -8   6   2        8.74       13.63     10.17 o 
  -7   6   2      211.96      220.41     15.79 o 
  -6   6   2       10.60       11.82      6.68 o 
  -5   6   2       65.40       70.77      8.84 o 
  -4   6   2      287.92      314.88     19.37 o 
  -3   6   2      125.79      127.62     10.67 o 
  -2   6   2      789.48      831.63     39.01 o 
  -1   6   2     1713.92     2015.33     44.40 o 
   0   6   2        1.70       -2.76      6.06 o 
   1   6   2      156.25      167.85     12.02 o 
   2   6   2       52.91       75.75      8.75 o 
   3   6   2       65.45       61.17     10.22 o 
   4   6   2      141.35      145.65     11.16 o 
   5   6   2      315.95      342.20     18.55 o 
   6   6   2       31.94       22.70      9.03 o 
   7   6   2        0.01        0.04      6.61 o 
   8   6   2       95.39       94.63     10.21 o 
   9   6   2        0.43        7.78      8.65 o 
  10   6   2       22.51       24.38     10.63 o 
  11   6   2       29.64        9.95      9.85 o 
  12   6   2       10.39       10.15     10.54 o 
  13   6   2        7.65        4.83     11.45 o 
  14   6   2        4.93       10.53     14.43 o 
  15   6   2       22.20       33.35     15.66 o 
 -12   7   2       13.96       32.96     19.79 o 
 -11   7   2       22.40       57.45     21.15 o 
 -10   7   2       29.08       23.49     15.62 o 
  -9   7   2       13.69        0.82     10.87 o 
  -8   7   2        0.70        1.28     10.20 o 
  -7   7   2      142.97      125.17     16.17 o 
  -6   7   2      169.10      159.12     13.58 o 
  -5   7   2      110.66      117.55     11.68 o 
  -4   7   2      223.01      251.95     15.23 o 
  -3   7   2       30.50       30.04      7.97 o 
  -2   7   2      492.30      534.42     24.79 o 
  -1   7   2       43.02       46.93      9.98 o 
   0   7   2      244.57      307.52     17.10 o 
   1   7   2      234.58      240.16     16.81 o 
   2   7   2       14.81        6.17      5.42 o 
   3   7   2      160.37      186.36     18.35 o 
   4   7   2      366.77      415.62     25.51 o 
   5   7   2      390.16      421.16     21.06 o 
   6   7   2        3.16       -7.11      7.82 o 
   7   7   2       27.74       34.42      8.69 o 
   8   7   2      608.58      582.68     26.16 o 
   9   7   2      134.68      119.56     15.46 o 
  10   7   2      107.15       82.00     13.82 o 
  11   7   2       52.93       62.07     14.05 o 
  12   7   2        5.65       -3.38     10.87 o 
  13   7   2        0.08       -4.54     13.31 o 
  14   7   2       43.31       42.53     17.61 o 
 -11   8   2        4.74       -6.36     23.64 o 
 -10   8   2        3.11      -10.40     16.14 o 
  -9   8   2        0.15      -12.82     14.77 o 
  -8   8   2      110.58      126.13     19.26 o 
  -7   8   2        7.66        2.97     11.06 o 
  -6   8   2      195.87      193.88     16.97 o 
  -5   8   2       67.95       73.85     11.82 o 
  -4   8   2      119.76      125.27     13.32 o 
  -3   8   2       35.12       25.44      8.38 o 
  -2   8   2       63.13       70.17     11.62 o 
  -1   8   2      129.41      154.18     15.44 o 
   0   8   2       65.49       42.17      9.88 o 
   1   8   2      383.13      383.80     17.50 o 
   2   8   2      291.54      312.31     30.90 o 
   3   8   2      136.75      166.93     15.80 o 
   4   8   2      435.25      447.83     23.68 o 
   5   8   2      279.66      308.85     19.69 o 
   6   8   2       53.07       49.78     14.50 o 
   7   8   2      160.15      151.71     17.15 o 
   8   8   2       13.10       -8.88      8.88 o 
   9   8   2      281.85      268.14     22.59 o 
  10   8   2      143.73      102.44     16.51 o 
  11   8   2       13.07       -3.24     11.86 o 
  12   8   2        5.69       12.29     14.32 o 
  13   8   2        1.90        4.13     16.65 o 
  14   8   2        0.01      -13.55     23.50 o 
 -11   9   2        6.75       36.68     21.46 o 
 -10   9   2       22.45       15.96     20.32 o 
  -9   9   2       67.63       75.41     24.14 o 
  -8   9   2        0.08       20.36     17.73 o 
  -7   9   2       29.14       19.80     41.62 o 
  -6   9   2      256.51      227.74     38.93 o 
  -5   9   2      364.31      399.09     24.86 o 
  -4   9   2      436.38      449.13     25.64 o 
  -3   9   2        1.58       -1.26      8.41 o 
  -2   9   2        1.39        0.92      8.73 o 
  -1   9   2       53.15       58.02     12.86 o 
   0   9   2        3.24        2.36      7.07 o 
   1   9   2      335.54      375.07     21.27 o 
   2   9   2       36.88       47.32     11.25 o 
   3   9   2        0.02       -5.84      8.02 o 
   4   9   2        0.00       -3.96      9.15 o 
   5   9   2      472.75      540.73     31.43 o 
   6   9   2     2192.09     2044.39     88.70 o 
   7   9   2      174.60      207.28     25.35 o 
   8   9   2       54.64       34.38     24.63 o 
   9   9   2       10.99       41.52     29.62 o 
  10   9   2       10.71        4.46     15.68 o 
  11   9   2       11.26        9.07     16.91 o 
  12   9   2        0.00       26.06     20.53 o 
  13   9   2        6.73       37.47     42.32 o 
 -10  10   2       28.65       65.17     64.30 o 
  -9  10   2       46.27       40.56     25.11 o 
  -8  10   2       18.22       37.93     23.05 o 
  -7  10   2        7.73       11.37     19.02 o 
  -6  10   2       42.57       29.89     37.36 o 
  -5  10   2        2.67      -16.48     16.48 o 
  -4  10   2       25.83       11.81     15.42 o 
  -3  10   2      140.47       94.98     23.64 o 
  -2  10   2        9.25       14.42     14.47 o 
  -1  10   2       85.64       85.95     19.72 o 
   0  10   2      315.37      275.28     34.64 o 
   1  10   2     1181.30     1191.92     53.47 o 
   2  10   2       25.01       21.36     14.78 o 
   3  10   2       18.97        1.41     19.54 o 
   4  10   2       18.84       16.89     14.75 o 
   5  10   2      839.96      862.80     48.64 o 
   6  10   2       29.02       16.71     17.35 o 
   7  10   2        1.09       11.84     15.75 o 
   8  10   2        8.08      -16.26     16.26 o 
   9  10   2        9.71       14.95     18.33 o 
  10  10   2        0.08       -0.29     17.55 o 
  11  10   2        0.34       -4.71     17.14 o 
  12  10   2        0.15      -16.31     17.42 o 
  13  10   2       43.56      101.52     28.29 o 
  -9  11   2        0.11       -5.62     21.82 o 
  -8  11   2       14.40       30.60     22.89 o 
  -7  11   2        5.15      -18.42     23.20 o 
  -6  11   2        0.39        6.60     26.04 o 
  -5  11   2       13.43        6.01     43.28 o 
  -4  11   2      377.34      337.11     33.75 o 
  -3  11   2       84.64       58.63     19.61 o 
  -2  11   2       45.54       24.10     17.00 o 
  -1  11   2        0.39       17.00     16.01 o 
   0  11   2       37.14       40.14     21.76 o 
   1  11   2      578.30      510.64     48.91 o 
   2  11   2      364.47      380.39     42.84 o 
   3  11   2        0.53       11.37     14.96 o 
   4  11   2      315.04      248.69     29.88 o 
   5  11   2       50.22       38.08     16.62 o 
   6  11   2        0.02        2.13     24.94 o 
   7  11   2       12.10       -6.02     13.53 o 
   8  11   2       22.10       38.56     37.34 o 
   9  11   2       40.57       20.74     25.51 o 
  10  11   2       50.33       76.00     27.15 o 
  11  11   2       18.79       50.97     24.82 o 
  12  11   2       11.03       40.74     23.89 o 
  -8  12   2       10.25       64.33     27.74 o 
  -7  12   2        0.32      127.00     84.91 o 
  -6  12   2        0.00       11.51     20.84 o 
  -5  12   2        6.73       23.71     29.76 o 
  -4  12   2        0.60       25.92     18.63 o 
  -3  12   2       11.45       41.09     24.30 o 
  -2  12   2      189.30      177.69     34.21 o 
  -1  12   2        3.34       -8.93     18.84 o 
   0  12   2      645.39      882.19    103.65 o 
   1  12   2        8.18       11.24     19.68 o 
   2  12   2        0.61      -15.52     15.52 o 
   3  12   2       51.03       88.50     25.71 o 
   4  12   2       16.54      -15.47     15.47 o 
   5  12   2        0.92      -16.15     18.39 o 
   6  12   2       83.75       61.11     26.82 o 
   7  12   2       12.41       17.77     17.59 o 
   8  12   2        2.14       -0.98     23.44 o 
   9  12   2       15.39       30.15     21.77 o 
  10  12   2       12.78       29.70     23.20 o 
  11  12   2       10.02       -6.75     20.63 o 
  -6  13   2        2.22      -24.31     26.70 o 
  -5  13   2       39.82       41.79     35.38 o 
  -4  13   2       18.32       35.07     33.10 o 
  -3  13   2       10.81       -0.30     20.33 o 
  -2  13   2        8.99       15.85     22.36 o 
  -1  13   2        1.02        3.11     20.89 o 
   0  13   2       13.14       38.35     22.44 o 
   1  13   2        5.75      -15.99     20.62 o 
   2  13   2       86.72      103.54     31.36 o 
   3  13   2       32.25       -1.54     19.80 o 
   4  13   2        1.44       14.17     20.68 o 
   5  13   2        0.02      -11.34     19.75 o 
   6  13   2        0.25      -19.26     19.26 o 
   7  13   2        9.28       47.71     31.37 o 
   8  13   2        0.37      -13.76     22.89 o 
   9  13   2        0.79        7.92     29.35 o 
  10  13   2       10.61       46.65     36.72 o 
  -5  14   2        8.55      -26.02     26.02 o 
  -4  14   2        4.82       17.66     37.23 o 
  -3  14   2        0.63       -1.81     23.12 o 
  -2  14   2       11.65       20.29     25.81 o 
  -1  14   2        3.75        5.53     23.16 o 
   0  14   2        0.00       16.37     24.34 o 
   1  14   2        7.75        7.25     45.65 o 
   2  14   2       13.72       13.55     22.45 o 
   3  14   2        0.36        6.96     32.67 o 
   4  14   2        0.84      -17.57     17.57 o 
   5  14   2        0.15        4.12     22.67 o 
   6  14   2       19.34       15.16     22.61 o 
   7  14   2        2.89       -1.11     32.49 o 
   8  14   2       18.57        5.29     30.95 o 
   9  14   2        4.81       13.33     27.59 o 
  -3  15   2       68.60       82.00     46.13 o 
  -2  15   2        0.13        4.36     30.16 o 
  -1  15   2        6.01       -5.74     24.68 o 
   0  15   2       14.81       43.70     31.39 o 
   1  15   2       16.85       15.92     25.92 o 
   2  15   2       50.91       76.43     33.67 o 
   3  15   2        7.57       23.24     44.85 o 
   4  15   2        0.87       22.79     32.63 o 
   5  15   2        4.44      -18.04     23.23 o 
   6  15   2        0.89       27.95     34.18 o 
   7  15   2       11.93        2.47     34.34 o 
   2  16   2        4.90       34.04     29.53 o 
  -4 -15   3       31.82       47.93     42.93 o 
  -3 -15   3       55.74      108.64     89.13 o 
  -2 -15   3        5.16       35.51     30.91 o 
  -1 -15   3        3.05       -2.74     26.95 o 
   0 -15   3       15.51       41.30     29.47 o 
   1 -15   3        2.34       29.19     28.60 o 
   2 -15   3        0.33        4.94     51.39 o 
  -7 -14   3        1.59        1.64     36.18 o 
  -6 -14   3       29.98       75.12     43.37 o 
  -5 -14   3       15.68       -6.16     23.87 o 
  -4 -14   3        5.15       29.71     26.30 o 
  -3 -14   3        1.69      -22.63     22.63 o 
  -2 -14   3        0.26       20.55     25.82 o 
  -1 -14   3       43.03       17.21     25.75 o 
   0 -14   3        0.19        5.67     24.07 o 
   1 -14   3       25.92       94.21     32.65 o 
   2 -14   3        0.27       14.96     34.89 o 
   3 -14   3        3.69       72.65     40.48 o 
   4 -14   3        7.08      -25.67     32.20 o 
   5 -14   3        1.18      -13.47     29.35 o 
  -8 -13   3        6.64        2.15     29.92 o 
  -7 -13   3        0.08       -9.83     26.19 o 
  -6 -13   3        5.18       52.47     26.46 o 
  -5 -13   3       13.68       52.20     26.99 o 
  -4 -13   3       66.36       30.34     24.94 o 
  -3 -13   3        0.06       -6.09     20.50 o 
  -2 -13   3      137.24      161.85     35.77 o 
  -1 -13   3        1.79      -20.37     20.37 o 
   0 -13   3      116.93      155.62     34.29 o 
   1 -13   3        0.08       -1.24     21.37 o 
   2 -13   3        0.03      -18.23     18.23 o 
   3 -13   3       47.04       28.36     24.43 o 
   4 -13   3       47.84       27.49     31.99 o 
   5 -13   3       12.88       60.81     38.42 o 
   6 -13   3        9.49      -12.99     28.74 o 
   7 -13   3        7.29       43.54     35.22 o 
 -10 -12   3        0.75       27.83     29.40 o 
  -9 -12   3       13.97        5.96     21.65 o 
  -8 -12   3        0.25      -14.65     31.43 o 
  -7 -12   3       71.16       52.98     47.99 o 
  -6 -12   3        2.36       30.00     22.77 o 
  -5 -12   3        1.01      -17.34     17.34 o 
  -4 -12   3      251.39      270.98     40.91 o 
  -3 -12   3        0.96       36.72     23.27 o 
  -2 -12   3      324.15      336.13     44.55 o 
  -1 -12   3       18.42       17.00     22.90 o 
   0 -12   3        0.66        6.52     44.69 o 
   1 -12   3      108.25      112.02     30.01 o 
   2 -12   3       46.39       48.40     25.56 o 
   3 -12   3       30.89       20.49     22.62 o 
   4 -12   3       56.23       26.99     23.31 o 
   5 -12   3       33.14       71.20     25.02 o 
   6 -12   3        0.29        5.32     24.28 o 
   7 -12   3       51.17      108.43     33.44 o 
   8 -12   3        7.20       16.65     24.79 o 
 -11 -11   3       10.28       34.99     21.59 o 
 -10 -11   3        0.00        0.62     18.80 o 
  -9 -11   3       18.36       25.09     19.57 o 
  -8 -11   3       28.18        9.13     16.65 o 
  -7 -11   3        0.09      -11.04     11.04 o 
  -6 -11   3       27.60        9.31     14.56 o 
  -5 -11   3        5.55      -14.21     18.54 o 
  -4 -11   3       87.65      105.69     53.86 o 
  -3 -11   3        9.38        9.92     20.27 o 
  -2 -11   3        0.13        1.44     17.65 o 
  -1 -11   3       57.47      107.59     26.54 o 
   0 -11   3      267.84      254.17     37.53 o 
   1 -11   3       85.96      106.35     52.19 o 
   2 -11   3        0.16        8.29     15.96 o 
   3 -11   3       52.83       32.12     18.96 o 
   4 -11   3       84.79       95.78     21.72 o 
   5 -11   3       14.40       36.23     21.89 o 
   6 -11   3       65.05       64.42     25.29 o 
   7 -11   3        0.20       14.08     24.73 o 
   8 -11   3       49.49       41.21     25.53 o 
   9 -11   3        1.66       25.78     21.77 o 
 -11 -10   3        0.92       20.87     20.14 o 
 -10 -10   3       40.17       59.77     21.67 o 
  -9 -10   3        2.50       22.00     16.94 o 
  -8 -10   3       10.03       41.43     18.03 o 
  -7 -10   3        2.30        3.26     13.11 o 
  -6 -10   3        5.32       22.88     13.89 o 
  -5 -10   3       33.76       39.61     14.85 o 
  -4 -10   3      229.60      243.05     31.67 o 
  -3 -10   3      179.22      208.48     48.30 o 
  -2 -10   3      156.19      188.20     25.90 o 
  -1 -10   3      229.22      271.52     36.18 o 
   0 -10   3      506.34      489.18     77.69 o 
   1 -10   3        7.41       20.37     15.38 o 
   2 -10   3      737.53      814.17     49.20 o 
   3 -10   3       72.69       61.02     24.55 o 
   4 -10   3      354.09      322.68     32.35 o 
   5 -10   3       72.68       66.62     18.88 o 
   6 -10   3        3.76      -11.67     17.24 o 
   7 -10   3       73.70       27.49     20.88 o 
   8 -10   3        0.66        8.15     31.75 o 
   9 -10   3        8.04        1.54     19.92 o 
  10 -10   3        1.55      -20.96     20.96 o 
 -12  -9   3        8.92       -9.69     17.39 o 
 -11  -9   3        0.68       21.73     28.48 o 
 -10  -9   3       30.39       35.46     18.03 o 
  -9  -9   3        6.18      -11.56     14.61 o 
  -8  -9   3       22.95      -12.79     12.79 o 
  -7  -9   3       14.15       24.40     17.98 o 
  -6  -9   3       35.84       36.56     14.80 o 
  -5  -9   3        0.19       -3.46     11.02 o 
  -4  -9   3       55.62       36.88     12.48 o 
  -3  -9   3      184.42      173.70     18.70 o 
  -2  -9   3     1136.15     1066.34     40.24 o 
  -1  -9   3       47.34       56.25     10.62 o 
   0  -9   3       27.08       23.14     11.06 o 
   1  -9   3      166.86      152.57     18.50 o 
   2  -9   3      186.09      151.04     22.22 o 
   3  -9   3      413.53      425.67     43.27 o 
   4  -9   3       69.81       80.99     18.15 o 
   5  -9   3       54.08       78.41     17.63 o 
   6  -9   3        0.13        4.30     14.25 o 
   7  -9   3      137.93      144.37     28.01 o 
   8  -9   3      164.10      129.90     25.88 o 
   9  -9   3       75.19       80.83     25.26 o 
  10  -9   3        2.92      -10.60     22.77 o 
  11  -9   3        2.10       35.99     21.48 o 
 -13  -8   3        0.21       98.48     48.14 o 
 -12  -8   3       11.15        8.60     17.76 o 
 -11  -8   3       60.35       50.13     18.18 o 
 -10  -8   3       28.42       48.98     17.47 o 
  -9  -8   3       15.11       19.32     15.13 o 
  -8  -8   3       10.98       -5.93     12.74 o 
  -7  -8   3       10.41       -4.40     11.51 o 
  -6  -8   3      250.41      230.79     19.20 o 
  -5  -8   3       69.33       71.00     13.14 o 
  -4  -8   3        8.51        8.57      8.04 o 
  -3  -8   3      316.79      329.41     19.16 o 
  -2  -8   3       41.41       37.44      8.06 o 
  -1  -8   3      341.51      392.63     17.89 o 
   0  -8   3      214.07      220.22     18.00 o 
   1  -8   3        3.67        1.41      8.63 o 
   2  -8   3      117.66      111.98     14.04 o 
   3  -8   3      139.89      152.73     15.41 o 
   4  -8   3       40.99       43.20     18.74 o 
   5  -8   3      132.02      106.30     15.92 o 
   6  -8   3        4.72       -6.00     10.30 o 
   7  -8   3      207.67      172.61     22.80 o 
   8  -8   3      145.61      153.06     23.81 o 
   9  -8   3       83.44       49.83     23.32 o 
  10  -8   3        1.58       13.91     17.11 o 
  11  -8   3       26.13       39.11     20.84 o 
  12  -8   3        0.91       32.40     20.19 o 
 -13  -7   3        1.57        3.48     26.24 o 
 -12  -7   3        8.07        5.95     14.98 o 
 -11  -7   3       12.22       17.34     15.26 o 
 -10  -7   3       50.54       57.33     19.21 o 
  -9  -7   3      115.56       71.45     19.70 o 
  -8  -7   3      418.48      456.16     25.93 o 
  -7  -7   3      968.16      885.43     34.35 o 
  -6  -7   3      172.95      183.39     16.62 o 
  -5  -7   3      136.68      103.78     20.35 o 
  -4  -7   3       45.83       41.20      9.06 o 
  -3  -7   3      451.91      471.94     21.33 o 
  -2  -7   3      178.24      183.71     15.90 o 
  -1  -7   3      500.69      494.81     16.34 o 
   0  -7   3      168.87      192.99     14.37 o 
   1  -7   3      125.22      155.49     14.36 o 
   2  -7   3     1631.82     1720.17     44.97 o 
   3  -7   3       11.51       10.48      8.33 o 
   4  -7   3      392.42      403.39     24.93 o 
   5  -7   3      234.61      246.17     20.08 o 
   6  -7   3       44.00       55.86     13.55 o 
   7  -7   3       16.12       11.10     10.30 o 
   8  -7   3      127.47      162.40     20.76 o 
   9  -7   3       39.95       38.63     14.55 o 
  10  -7   3        0.01       13.58     13.63 o 
  11  -7   3      177.60      147.51     22.87 o 
  12  -7   3       14.21       -5.50     16.07 o 
  13  -7   3       10.75       23.26     28.36 o 
 -13  -6   3       20.78       20.50     16.87 o 
 -12  -6   3        3.56       32.65     26.50 o 
 -11  -6   3        4.99       14.42     18.90 o 
 -10  -6   3       16.78       44.21     13.33 o 
  -9  -6   3        5.98       14.09     10.86 o 
  -8  -6   3       97.05      106.52     13.92 o 
  -7  -6   3      558.56      564.52     26.74 o 
  -6  -6   3      272.43      278.34     18.56 o 
  -5  -6   3      238.26      209.86     16.03 o 
  -4  -6   3      143.77      146.84     12.08 o 
  -3  -6   3      135.59      129.45     13.31 o 
  -2  -6   3     1162.45     1207.54     28.55 o 
  -1  -6   3       11.73        5.41      5.07 o 
   0  -6   3      720.39      750.34     19.95 o 
   1  -6   3        4.94       -1.52      6.93 o 
   2  -6   3      804.18      749.80     25.10 o 
   3  -6   3      275.59      250.75     15.06 o 
   4  -6   3        5.31       -7.29      7.29 o 
   5  -6   3      314.17      337.16     24.91 o 
   6  -6   3      432.54      436.12     34.95 o 
   7  -6   3       16.67       17.45      7.83 o 
   8  -6   3       81.92       81.30     12.58 o 
   9  -6   3        1.15       -8.84      8.84 o 
  10  -6   3      123.89      109.35     14.54 o 
  11  -6   3       79.97       69.16     15.22 o 
  12  -6   3        7.17       26.49     19.13 o 
  13  -6   3        3.93        8.65     17.18 o 
 -14  -5   3        1.03       15.18     31.52 o 
 -13  -5   3        4.98       24.73     16.79 o 
 -12  -5   3        0.15      -10.38     10.38 o 
 -11  -5   3        5.40        4.54     19.68 o 
 -10  -5   3       11.50       13.51     11.02 o 
  -9  -5   3      165.46      168.89     17.54 o 
  -8  -5   3      573.53      562.27     35.00 o 
  -7  -5   3       50.92       55.99      9.43 o 
  -6  -5   3      677.62      696.38     24.08 o 
  -5  -5   3      188.93      220.55     15.24 o 
  -4  -5   3      935.80     1013.53     25.80 o 
  -3  -5   3     1454.34     1485.07     32.37 o 
  -2  -5   3       91.37      125.97     14.32 o 
  -1  -5   3      939.42      927.61     22.83 o 
   0  -5   3       21.65       27.96      6.12 o 
   1  -5   3     1928.66     1958.83     38.71 o 
   2  -5   3       93.56       97.78      9.46 o 
   3  -5   3     2024.27     2104.19     40.62 o 
   4  -5   3        9.70       -3.58      5.66 o 
   5  -5   3       51.22       54.54      7.12 o 
   6  -5   3        0.01        2.75      5.19 o 
   7  -5   3      132.95      137.09     10.35 o 
   8  -5   3       67.54       52.53     10.56 o 
   9  -5   3       51.71       53.46     14.92 o 
  10  -5   3      805.24      784.02     51.25 o 
  11  -5   3       70.43       73.92     12.78 o 
  12  -5   3       18.58       25.85     12.94 o 
  13  -5   3       20.29       34.09     17.44 o 
  14  -5   3        5.83        2.26     16.89 o 
 -14  -4   3        7.20       12.41     20.95 o 
 -13  -4   3       87.98      127.65     17.01 o 
 -12  -4   3       10.27       12.34     14.35 o 
 -11  -4   3        0.53        9.67      9.92 o 
 -10  -4   3       28.44       24.89     11.05 o 
  -9  -4   3       17.69       18.07     10.27 o 
  -8  -4   3      564.61      556.63     24.18 o 
  -7  -4   3      763.63      809.95     23.68 o 
  -6  -4   3       34.34       38.00      7.93 o 
  -5  -4   3      457.13      495.27     19.32 o 
  -4  -4   3      435.85      477.22     22.32 o 
  -3  -4   3     2055.86     2157.93     37.57 o 
  -2  -4   3      736.07      716.07     15.77 o 
  -1  -4   3      186.49      186.54      8.50 o 
   0  -4   3     1863.44     2008.99     31.82 o 
   1  -4   3     1384.65     1381.14     23.63 o 
   2  -4   3     3272.10     3218.47     53.93 o 
   3  -4   3       48.62       57.94      5.13 o 
   4  -4   3       68.59       74.89      6.75 o 
   5  -4   3        0.00        1.22      4.10 o 
   6  -4   3     1823.41     1880.63     29.49 o 
   7  -4   3      208.96      242.05     13.11 o 
   8  -4   3      147.99      163.92      9.54 o 
   9  -4   3        6.48       10.62      7.58 o 
  10  -4   3        4.26        9.63      8.76 o 
  11  -4   3      188.83      176.16     14.36 o 
  12  -4   3      127.67      105.06     14.41 o 
  13  -4   3       11.02       -5.15     15.34 o 
  14  -4   3        0.01       -1.61     13.14 o 
 -14  -3   3        0.02        8.81     15.58 o 
 -13  -3   3        5.83       -1.35     13.81 o 
 -12  -3   3        0.28       -4.57      8.61 o 
 -11  -3   3       21.08        7.19     10.23 o 
 -10  -3   3      396.28      408.71     33.16 o 
  -9  -3   3      156.74      151.51     15.49 o 
  -8  -3   3       27.25       17.92      7.02 o 
  -7  -3   3      359.48      413.80     20.65 o 
  -6  -3   3     1798.04     1819.02     36.37 o 
  -5  -3   3     1309.06     1353.52     29.02 o 
  -4  -3   3      986.75     1007.09     21.66 o 
  -3  -3   3     1132.16     1215.21     24.00 o 
  -2  -3   3     2631.19     2463.67     32.93 o 
  -1  -3   3      209.02      196.95      8.71 o 
   0  -3   3     1177.72     1116.83     19.05 o 
   1  -3   3     1465.54     1511.83     25.07 o 
   2  -3   3      887.03      871.40     20.04 o 
   3  -3   3     2348.86     2406.82     32.87 o 
   4  -3   3        3.71        4.94      3.96 o 
   5  -3   3       39.52       44.62      4.91 o 
   6  -3   3      992.56     1014.89     29.34 o 
   7  -3   3      489.82      500.66     15.98 o 
   8  -3   3        0.66        5.11      5.15 o 
   9  -3   3      121.05      109.70      8.76 o 
  10  -3   3       13.90       17.20     10.92 o 
  11  -3   3        1.05        7.16      6.96 o 
  12  -3   3        0.04       13.07      9.19 o 
  13  -3   3       32.45       38.69     12.08 o 
  14  -3   3        1.59       16.43     12.62 o 
 -14  -2   3       36.11       43.23     17.61 o 
 -13  -2   3        3.98       -0.43     13.75 o 
 -12  -2   3      128.64      114.35     14.78 o 
 -11  -2   3      236.22      240.55     17.03 o 
 -10  -2   3       29.69        7.37      9.94 o 
  -9  -2   3      387.64      394.45     22.48 o 
  -8  -2   3      568.00      572.14     23.02 o 
  -7  -2   3        0.01       -5.27      5.27 o 
  -6  -2   3      129.29      124.40      9.83 o 
  -5  -2   3      237.62      295.84     13.22 o 
  -4  -2   3     1313.26     1445.73     26.45 o 
  -3  -2   3      321.98      272.36     10.22 o 
  -2  -2   3        1.65        2.94      3.29 o 
  -1  -2   3     1653.72     1507.93     24.04 o 
   0  -2   3     6882.92     6742.14     85.06 o 
   1  -2   3    25184.94    25506.68    303.08 o 
   2  -2   3    32116.35    32852.21    365.61 o 
   3  -2   3       31.54       31.45      3.78 o 
   4  -2   3        7.72        8.38      3.40 o 
   5  -2   3     2696.17     2609.84     34.79 o 
   6  -2   3       60.51       45.41      6.02 o 
   7  -2   3      665.42      712.50     16.66 o 
   8  -2   3        3.66       15.70      4.63 o 
   9  -2   3      302.45      297.14     11.55 o 
  10  -2   3      138.13      150.36     11.34 o 
  11  -2   3      148.99      133.02     12.01 o 
  12  -2   3      287.59      255.63     22.53 o 
  13  -2   3       18.90       27.68     15.62 o 
  14  -2   3       60.65       59.98     10.41 o 
  15  -2   3        0.00       -8.52     35.04 o 
 -14  -1   3        9.35       -3.08     17.16 o 
 -13  -1   3        8.45       -9.81     12.96 o 
 -12  -1   3       36.03       37.72     11.26 o 
 -11  -1   3       41.21       18.70     10.02 o 
 -10  -1   3      964.00      862.44     30.73 o 
  -9  -1   3      802.65      717.38     23.85 o 
  -8  -1   3      301.05      299.48     12.90 o 
  -7  -1   3     1857.15     1846.13     35.51 o 
  -6  -1   3       10.04        5.25      4.71 o 
  -5  -1   3       10.18        7.34      4.56 o 
  -4  -1   3      680.92      696.34     15.83 o 
  -3  -1   3      509.13      486.78     11.88 o 
  -2  -1   3     3030.33     2826.29     36.82 o 
  -1  -1   3       98.10       96.56      5.27 o 
   0  -1   3      286.40      297.96     10.13 o 
   1  -1   3      828.23      898.69     12.92 o 
   2  -1   3     1853.52     1743.39     22.30 o 
   3  -1   3     4087.60     3895.94     44.16 o 
   4  -1   3     1871.11     1874.91     26.48 o 
   5  -1   3       17.28       11.26      3.20 o 
   6  -1   3      492.05      476.82     12.84 o 
   7  -1   3     1406.82     1369.02     31.10 o 
   8  -1   3       45.56       45.43     15.49 o 
   9  -1   3      195.76      224.72     27.87 o 
  10  -1   3       62.58       60.50     19.19 o 
  11  -1   3      482.86      494.42     44.64 o 
  12  -1   3      179.96      184.41     54.99 o 
  13  -1   3        5.86       16.85     19.84 o 
  14  -1   3        2.43       35.22     22.82 o 
  15  -1   3        0.66      -25.81     33.70 o 
 -14   0   3        1.82        4.51     16.65 o 
 -13   0   3        5.95       -5.38     12.53 o 
 -12   0   3       48.35       50.17     11.99 o 
 -11   0   3       37.19       25.89      9.34 o 
 -10   0   3      104.99      116.12     12.49 o 
  -9   0   3       36.55       52.41      9.19 o 
  -8   0   3      236.33      251.13     13.12 o 
  -7   0   3     1825.48     1762.57     37.87 o 
  -6   0   3      691.75      684.00     19.45 o 
  -5   0   3      501.85      471.71     13.20 o 
  -4   0   3      590.97      519.34     12.49 o 
  -3   0   3     3048.84     2904.21     37.96 o 
  -2   0   3     1236.14     1276.00     18.32 o 
  -1   0   3     1761.49     1627.31     24.05 o 
   0   0   3       40.78       34.15      3.32 o 
   1   0   3      867.23      793.24     11.83 o 
   2   0   3    51071.43    52321.23    580.58 o 
   3   0   3      701.45      643.59     10.71 o 
   4   0   3      101.41      115.11      5.73 o 
   5   0   3      563.47      584.92     20.77 o 
   6   0   3       63.98       42.03     17.83 o 
   7   0   3     4691.81     4935.28    141.08 o 
   8   0   3       34.43       41.18     13.56 o 
   9   0   3        5.62        7.79     12.10 o 
  10   0   3       33.66       46.92     23.19 o 
  11   0   3       41.95       33.76     18.91 o 
  12   0   3      435.48      457.58     45.51 o 
  13   0   3        0.97       15.42     18.91 o 
  14   0   3        0.00       -9.72     17.94 o 
  15   0   3        3.60       13.74     39.02 o 
 -14   1   3        8.08       19.08     14.54 o 
 -13   1   3        8.00      -14.54     14.54 o 
 -12   1   3        0.23       -9.48      9.48 o 
 -11   1   3       12.11        8.54      9.11 o 
 -10   1   3       52.21       34.26      9.45 o 
  -9   1   3       73.59       69.50     10.40 o 
  -8   1   3       14.57       10.91      5.48 o 
  -7   1   3       98.07      116.67      9.43 o 
  -6   1   3     2386.68     2492.33     40.03 o 
  -5   1   3       21.54       19.90      4.54 o 
  -4   1   3       43.74       58.53      5.34 o 
  -3   1   3     8097.16     8014.69     93.69 o 
  -2   1   3     4421.40     4250.38     55.33 o 
  -1   1   3      543.62      524.69     11.14 o 
   0   1   3      249.66      203.59      6.94 o 
   1   1   3     2750.51     2416.34     34.74 o 
   2   1   3     2611.37     2522.93     33.12 o 
   3   1   3      884.41      864.95     12.52 o 
   4   1   3      109.89      125.09      4.65 o 
   5   1   3     1008.55      906.52     23.75 o 
   6   1   3      230.90      225.20     12.88 o 
   7   1   3      161.06      156.54     29.75 o 
   8   1   3      274.22      283.75     42.10 o 
   9   1   3        4.12      -15.91     15.91 o 
  10   1   3      268.96      188.60     38.56 o 
  11   1   3        1.54      -12.89     12.89 o 
  12   1   3      130.81      141.81     28.39 o 
  13   1   3       47.40       66.58     27.08 o 
  14   1   3        9.08       29.87     22.21 o 
  15   1   3       28.26       36.25     24.51 o 
 -14   2   3        0.69        2.53     33.75 o 
 -13   2   3       18.17       49.85     16.00 o 
 -12   2   3        0.00        1.73     10.23 o 
 -11   2   3        0.12       -9.20      9.20 o 
 -10   2   3       21.00       31.19      9.39 o 
  -9   2   3        0.15        4.47      7.95 o 
  -8   2   3      634.44      648.96     18.20 o 
  -7   2   3     1184.29     1122.94     45.88 o 
  -6   2   3      407.59      427.29     14.51 o 
  -5   2   3      746.69      790.51     17.80 o 
  -4   2   3      472.45      461.31     12.81 o 
  -3   2   3        0.65        6.45      5.20 o 
  -2   2   3     2462.68     2352.07     31.46 o 
  -1   2   3      724.44      655.75     13.43 o 
   0   2   3    27084.64    26652.72    316.10 o 
   1   2   3     8294.73     7878.15    104.00 o 
   2   2   3     1504.68     1502.10     22.36 o 
   3   2   3     4455.10     4244.76     51.00 o 
   4   2   3      109.28      104.15      5.44 o 
   5   2   3       16.43       16.67      3.14 o 
   6   2   3       23.47       30.10      3.95 o 
   7   2   3       22.89       20.12      3.78 o 
   8   2   3       19.85       15.34      4.13 o 
   9   2   3      126.25      125.59     11.94 o 
  10   2   3       64.60       60.87      8.00 o 
  11   2   3      419.80      387.06     40.40 o 
  12   2   3      114.86      119.43     39.92 o 
  13   2   3       45.77       25.92     20.64 o 
  14   2   3        4.11       19.72     22.44 o 
  15   2   3        1.47        7.44     22.20 o 
 -13   3   3        4.44       12.82     14.91 o 
 -12   3   3       23.13       21.73     11.36 o 
 -11   3   3       30.74       49.28     14.85 o 
 -10   3   3       77.42       85.33     12.09 o 
  -9   3   3      545.10      549.58     24.33 o 
  -8   3   3      487.14      498.72     22.14 o 
  -7   3   3      203.80      208.82     12.14 o 
  -6   3   3      508.14      534.47     17.81 o 
  -5   3   3       35.40       28.61      6.23 o 
  -4   3   3      805.71      842.42     29.24 o 
  -3   3   3      941.37     1013.83     19.05 o 
  -2   3   3      721.80      676.75     16.01 o 
  -1   3   3     7569.94     7361.23     93.45 o 
   0   3   3     2164.44     2105.10     31.66 o 
   1   3   3      453.29      419.77     11.37 o 
   2   3   3      657.00      661.73     13.82 o 
   3   3   3       43.01       36.99      4.08 o 
   4   3   3       39.93       38.08      4.29 o 
   5   3   3        9.68        6.92      4.14 o 
   6   3   3       27.80       21.83      4.81 o 
   7   3   3        4.50        3.36      4.56 o 
   8   3   3       98.18      103.83     10.60 o 
   9   3   3       30.80       29.36      6.24 o 
  10   3   3       58.71       54.84     11.92 o 
  11   3   3        1.48        1.38      8.58 o 
  12   3   3       13.26        6.70      8.33 o 
  13   3   3        2.91       -2.07      8.95 o 
  14   3   3        3.46       -3.84      9.12 o 
  15   3   3        4.20        0.10     13.36 o 
 -13   4   3       14.28       31.06     18.28 o 
 -12   4   3        0.88        2.67     11.38 o 
 -11   4   3       57.57       69.63     13.72 o 
 -10   4   3       81.40       99.38     13.27 o 
  -9   4   3       50.32       27.47     11.55 o 
  -8   4   3       28.71       32.67      8.91 o 
  -7   4   3      302.66      310.91     15.90 o 
  -6   4   3      762.95      814.37     22.43 o 
  -5   4   3      233.08      235.01     11.92 o 
  -4   4   3      152.69      176.84     10.16 o 
  -3   4   3      701.89      702.53     16.26 o 
  -2   4   3     2562.54     2709.15     43.89 o 
  -1   4   3     2332.19     2183.63     35.31 o 
   0   4   3      166.76      185.35      8.66 o 
   1   4   3      230.42      241.59     12.01 o 
   2   4   3     2184.74     2129.72     31.09 o 
   3   4   3      109.66      102.88      6.58 o 
   4   4   3        9.78        5.49      4.79 o 
   5   4   3     1098.25     1114.03     26.00 o 
   6   4   3      506.40      508.39     15.38 o 
   7   4   3       44.87       51.18      7.52 o 
   8   4   3       49.15       67.17      6.85 o 
   9   4   3      330.36      330.12     15.58 o 
  10   4   3      184.60      190.73     14.12 o 
  11   4   3      234.34      211.08     17.19 o 
  12   4   3        2.96        1.26      7.34 o 
  13   4   3        7.76       11.48     10.04 o 
  14   4   3       64.87       81.37     14.56 o 
  15   4   3        2.89       11.98     12.02 o 
 -13   5   3        7.95       -0.07     19.99 o 
 -12   5   3        0.27       26.30     14.55 o 
 -11   5   3        5.57       12.99     12.36 o 
 -10   5   3        0.71       25.11     11.07 o 
  -9   5   3       58.08       54.29     12.46 o 
  -8   5   3      195.40      222.54     19.35 o 
  -7   5   3      160.87      154.46     12.58 o 
  -6   5   3      217.63      227.51     13.37 o 
  -5   5   3     1748.37     1692.18     31.02 o 
  -4   5   3      145.70      167.49     10.04 o 
  -3   5   3       25.86       37.30      6.10 o 
  -2   5   3     1356.94     1447.39     34.74 o 
  -1   5   3      707.86      653.64     18.04 o 
   0   5   3        6.94       11.97      6.13 o 
   1   5   3      483.03      418.57     16.91 o 
   2   5   3      120.35      156.58      9.16 o 
   3   5   3     6170.61     6486.06     99.12 o 
   4   5   3     4607.17     4718.57     75.12 o 
   5   5   3       66.40       69.42      8.47 o 
   6   5   3      115.11      113.69     10.04 o 
   7   5   3        1.65       -1.48      5.28 o 
   8   5   3      593.99      558.70     17.88 o 
   9   5   3      292.88      293.51     15.48 o 
  10   5   3      164.85      141.61     14.26 o 
  11   5   3       31.05       19.24     11.87 o 
  12   5   3       74.56       78.39     16.51 o 
  13   5   3        1.52       14.09     11.74 o 
  14   5   3       16.02       18.55     12.66 o 
  15   5   3        5.01        7.00     13.59 o 
 -12   6   3       19.22       26.02     17.89 o 
 -11   6   3        0.22      -12.31     12.51 o 
 -10   6   3       46.88       54.64     16.70 o 
  -9   6   3       69.31       39.45     13.30 o 
  -8   6   3       44.44       48.60     13.45 o 
  -7   6   3       46.64       45.63     10.70 o 
  -6   6   3      117.29      130.61     11.78 o 
  -5   6   3     1628.63     1687.32     58.13 o 
  -4   6   3      347.19      370.55     17.48 o 
  -3   6   3       22.81       25.52      8.34 o 
  -2   6   3       58.24       44.74     11.71 o 
  -1   6   3     1498.15     1580.82     38.08 o 
   0   6   3       13.48        2.46      6.39 o 
   1   6   3     1000.93      988.90     25.81 o 
   2   6   3     1838.23     1931.21     42.96 o 
   3   6   3      795.93      871.35     25.49 o 
   4   6   3      114.56      123.02     12.42 o 
   5   6   3        4.35        6.68      6.52 o 
   6   6   3       19.17       15.81      7.46 o 
   7   6   3      120.64       98.16     10.98 o 
   8   6   3       22.39       25.83      7.56 o 
   9   6   3      187.78      199.07     14.33 o 
  10   6   3      514.24      525.32     41.09 o 
  11   6   3       24.35       25.38     10.86 o 
  12   6   3       14.68       17.88     10.59 o 
  13   6   3       22.43       18.30     11.13 o 
  14   6   3       18.05       12.33     14.27 o 
  15   6   3       35.51       57.79     17.12 o 
 -12   7   3        2.90        4.47     17.66 o 
 -11   7   3       15.52       20.80     19.31 o 
 -10   7   3        0.06       17.48     13.92 o 
  -9   7   3        1.32      -10.06     10.06 o 
  -8   7   3       87.40       92.29     15.40 o 
  -7   7   3       28.67       20.82     15.64 o 
  -6   7   3      432.84      481.52     22.28 o 
  -5   7   3        5.12        2.52      7.41 o 
  -4   7   3        0.34       -6.86      6.86 o 
  -3   7   3      344.98      421.32     22.68 o 
  -2   7   3      393.95      454.78     27.91 o 
  -1   7   3     1267.50     1259.19     40.70 o 
   0   7   3      337.72      407.68     23.12 o 
   1   7   3      109.27      108.27     11.26 o 
   2   7   3      667.39      728.19     30.65 o 
   3   7   3       27.02       34.18      8.87 o 
   4   7   3      228.04      221.81     15.94 o 
   5   7   3      226.54      247.28     16.48 o 
   6   7   3       40.27       53.96     11.53 o 
   7   7   3      182.04      188.06     15.46 o 
   8   7   3        0.00       -6.22      8.26 o 
   9   7   3      316.29      313.59     22.64 o 
  10   7   3      129.88      118.59     15.74 o 
  11   7   3        5.73       10.17     10.58 o 
  12   7   3        4.27        8.47     11.19 o 
  13   7   3        2.09       14.14     11.50 o 
  14   7   3        1.96      -10.01     14.51 o 
 -11   8   3       11.18      -15.46     17.60 o 
 -10   8   3        1.93        6.86     16.34 o 
  -9   8   3        9.15        7.31     17.26 o 
  -8   8   3       51.39       46.18     16.16 o 
  -7   8   3       92.42       94.88     31.00 o 
  -6   8   3      295.05      278.07     21.90 o 
  -5   8   3       40.17       43.84     10.15 o 
  -4   8   3      456.70      415.25     20.98 o 
  -3   8   3      192.83      240.15     18.70 o 
  -2   8   3      226.74      250.60     33.53 o 
  -1   8   3      209.12      204.67     19.15 o 
   0   8   3      122.96      114.13     13.69 o 
   1   8   3      113.12      130.15     12.59 o 
   2   8   3      413.08      401.09     37.48 o 
   3   8   3      470.64      533.60     26.13 o 
   4   8   3      353.90      390.80     32.13 o 
   5   8   3      103.96       80.98     11.85 o 
   6   8   3      330.81      347.61     23.78 o 
   7   8   3        9.42        7.69     10.10 o 
   8   8   3        0.00       -6.52     11.07 o 
   9   8   3       66.40       46.70     14.64 o 
  10   8   3        0.23        0.40     11.98 o 
  11   8   3        8.66        8.22     12.84 o 
  12   8   3       34.62       24.67     14.17 o 
  13   8   3        0.74       19.74     39.99 o 
  14   8   3        0.13        5.56     25.28 o 
 -10   9   3        0.78       -2.06     26.72 o 
  -9   9   3       24.38       13.22     20.00 o 
  -8   9   3        0.45       -4.08     18.37 o 
  -7   9   3       45.97       69.98     21.52 o 
  -6   9   3        1.29      -13.24     13.24 o 
  -5   9   3        0.22       -9.93      9.93 o 
  -4   9   3       69.56       62.05     13.58 o 
  -3   9   3      293.62      282.87     21.49 o 
  -2   9   3        5.78        9.73     10.18 o 
  -1   9   3       38.73       35.31     12.99 o 
   0   9   3        5.20       -5.32      8.59 o 
   1   9   3     1181.27     1121.20     32.93 o 
   2   9   3       25.62       24.25     10.16 o 
   3   9   3       43.35       45.30     11.19 o 
   4   9   3       86.91       67.39     12.49 o 
   5   9   3      709.67      707.33     35.86 o 
   6   9   3       13.83        8.18     12.00 o 
   7   9   3       12.62        1.42     12.82 o 
   8   9   3      242.42      212.08     20.70 o 
   9   9   3       25.55       44.33     18.71 o 
  10   9   3       15.61       -0.87     24.68 o 
  11   9   3       11.50       27.18     18.66 o 
  12   9   3        2.90      -11.29     16.43 o 
  13   9   3       13.15       32.49     18.80 o 
  14   9   3        2.90        7.64     32.45 o 
  -9  10   3        0.04      -11.30     24.39 o 
  -8  10   3        0.96        0.26     32.44 o 
  -7  10   3        0.21       -5.86     20.84 o 
  -6  10   3       27.52       12.08     19.70 o 
  -5  10   3       74.76       61.06     23.59 o 
  -4  10   3      629.66      578.26     41.95 o 
  -3  10   3        3.35      -10.02     10.02 o 
  -2  10   3       92.51      104.24     26.35 o 
  -1  10   3       35.76       40.72     31.42 o 
   0  10   3      720.47      702.91     51.81 o 
   1  10   3      115.66      114.54     18.14 o 
   2  10   3        0.33       -8.97      8.97 o 
   3  10   3        6.53       16.36     14.12 o 
   4  10   3      498.54      499.18     41.91 o 
   5  10   3       34.82       49.21     17.36 o 
   6  10   3      909.17     1036.99    103.20 o 
   7  10   3        1.32       -4.38     12.72 o 
   8  10   3       93.42      121.88     20.31 o 
   9  10   3      169.74      192.66     43.95 o 
  10  10   3        0.97       -3.60     14.68 o 
  11  10   3       14.80       51.80     22.03 o 
  12  10   3        2.66       15.47     20.90 o 
  13  10   3        0.06       17.09     22.09 o 
  -9  11   3       52.60       32.67     26.82 o 
  -8  11   3       28.34       33.44     24.53 o 
  -7  11   3        1.24       32.67     24.34 o 
  -6  11   3       23.86       11.36     25.15 o 
  -5  11   3       61.57       11.44     19.83 o 
  -4  11   3        0.04        9.49     14.44 o 
  -3  11   3       13.11       24.18     17.55 o 
  -2  11   3        4.03      -11.38     15.30 o 
  -1  11   3      478.76      526.66     44.57 o 
   0  11   3     1221.36     1310.93     74.42 o 
   1  11   3      276.65      251.05     54.56 o 
   2  11   3        3.42       -4.46     22.32 o 
   3  11   3        4.38        4.61     20.84 o 
   4  11   3        0.11      -12.17     16.58 o 
   5  11   3       31.10       36.18     17.02 o 
   6  11   3       77.36       53.02     18.84 o 
   7  11   3       69.57       38.29     20.79 o 
   8  11   3        3.57        3.01     17.98 o 
   9  11   3        2.32        1.45     48.75 o 
  10  11   3        5.87       -1.57     20.56 o 
  11  11   3        2.44        5.67     18.59 o 
  12  11   3        2.48        2.24     47.94 o 
  -7  12   3        0.98        1.38     20.37 o 
  -6  12   3       12.74       -4.05     22.49 o 
  -5  12   3        4.54      -19.13     19.13 o 
  -4  12   3       13.02        4.98     17.97 o 
  -3  12   3       45.51       20.98     23.91 o 
  -2  12   3      111.62      162.73     63.24 o 
  -1  12   3       41.78       53.37     26.50 o 
   0  12   3      307.04      264.25     40.24 o 
   1  12   3       66.97       40.68     24.35 o 
   2  12   3       26.22       11.69     20.93 o 
   3  12   3       10.47        8.61     19.31 o 
   4  12   3      225.26      175.04     32.81 o 
   5  12   3        0.42        9.13     19.88 o 
   6  12   3        7.34       10.88     17.89 o 
   7  12   3       10.61        2.44     16.35 o 
   8  12   3        2.54       39.15     36.19 o 
   9  12   3        3.78       -3.74     17.89 o 
  10  12   3       25.49       57.91     63.28 o 
  11  12   3       55.12       65.74     27.68 o 
  -6  13   3        0.13       18.29     29.16 o 
  -5  13   3        0.99      -12.76     27.98 o 
  -4  13   3       87.43       95.23     42.08 o 
  -3  13   3        4.02      -20.54     29.97 o 
  -2  13   3       25.41       19.71     23.77 o 
  -1  13   3        0.45      -19.33     19.33 o 
   0  13   3       28.97        9.24     19.30 o 
   1  13   3      265.43      279.21     43.04 o 
   2  13   3       20.54       -0.54     22.70 o 
   3  13   3       93.37      171.85     37.53 o 
   4  13   3       11.04        7.17     19.42 o 
   5  13   3        0.24      -14.90     40.52 o 
   6  13   3       73.79       72.06     28.22 o 
   7  13   3        9.36       62.56     28.10 o 
   8  13   3        6.13       34.86     31.94 o 
   9  13   3        0.01      -20.94     26.17 o 
  10  13   3        1.16        2.65     24.83 o 
  -5  14   3       13.01       79.70     46.22 o 
  -4  14   3        0.15       41.97     40.38 o 
  -3  14   3        1.84       34.34     38.40 o 
  -2  14   3        9.85        3.17     22.57 o 
  -1  14   3        9.55       -1.65     32.06 o 
   0  14   3        0.36        6.37     24.17 o 
   1  14   3       12.55       26.35     25.42 o 
   2  14   3        0.36      -21.31     24.28 o 
   3  14   3       14.86       12.77     25.09 o 
   4  14   3        4.71        4.78     23.71 o 
   5  14   3       19.44       37.83     25.43 o 
   6  14   3        2.92      -15.26     26.52 o 
   7  14   3       54.87       99.11     46.98 o 
   8  14   3        0.88       18.77     30.64 o 
   9  14   3        0.22        0.10     27.66 o 
  -2  15   3       18.29       47.14     29.06 o 
  -1  15   3        3.77        3.67     26.43 o 
   0  15   3        7.93      -24.74     24.74 o 
   1  15   3        0.22        0.30     31.57 o 
   2  15   3       45.22       44.62     57.03 o 
   3  15   3       24.50       77.34     31.40 o 
   4  15   3        9.32       22.56     23.91 o 
   5  15   3       24.10       87.82     33.26 o 
   6  15   3       67.67      100.36     47.77 o 
   7  15   3       81.83       53.71     35.33 o 
   2  16   3       11.28       15.00     26.40 o 
   3  16   3       26.46       37.24     33.98 o 
  -3 -15   4        2.51       -5.80     30.05 o 
  -2 -15   4        4.66       65.96     32.30 o 
  -1 -15   4       13.49      -19.09     59.00 o 
   0 -15   4        6.50      -16.34     24.55 o 
   1 -15   4        1.62      -27.82     27.82 o 
  -6 -14   4        0.87       45.74     37.68 o 
  -5 -14   4        6.67       14.84     56.81 o 
  -4 -14   4       20.00       57.83     30.87 o 
  -3 -14   4       56.04       37.89     39.72 o 
  -2 -14   4        5.39       11.67     25.89 o 
  -1 -14   4        1.81       19.43     28.76 o 
   0 -14   4       11.89       29.65     25.08 o 
   1 -14   4        3.00        7.57     37.56 o 
   2 -14   4       13.36       47.37     29.81 o 
   3 -14   4        8.80       27.94     34.97 o 
   4 -14   4        1.69       -8.10     30.43 o 
  -8 -13   4        8.67      -24.96     24.96 o 
  -7 -13   4       28.00       36.59     36.17 o 
  -6 -13   4       15.87       21.57     24.60 o 
  -5 -13   4       20.78       47.20     27.68 o 
  -4 -13   4        1.01       -8.44     30.07 o 
  -3 -13   4        5.10       29.10     31.54 o 
  -2 -13   4       13.96       13.10     25.43 o 
  -1 -13   4        9.55       43.23     28.46 o 
   0 -13   4      109.72      109.41     31.64 o 
   1 -13   4       27.26       42.77     28.50 o 
   2 -13   4       98.95      128.40     33.62 o 
   3 -13   4      140.16      149.70     37.30 o 
   4 -13   4        2.69       20.47     30.04 o 
   5 -13   4        5.82       -0.24     29.20 o 
   6 -13   4        4.27       -2.87     31.58 o 
  -9 -12   4       20.79       85.78     30.19 o 
  -8 -12   4        3.66      -10.83     21.02 o 
  -7 -12   4        5.55        7.73     20.86 o 
  -6 -12   4       19.67       25.62     18.01 o 
  -5 -12   4        0.03       23.51     31.42 o 
  -4 -12   4       13.27      -16.79     19.89 o 
  -3 -12   4        8.50        4.97     21.64 o 
  -2 -12   4        5.56       -5.47     21.60 o 
  -1 -12   4      614.24      593.75    166.14 o 
   0 -12   4        0.47      -19.32     19.32 o 
   1 -12   4      457.33      465.71     90.65 o 
   2 -12   4      104.23      139.51     32.11 o 
   3 -12   4       18.66       37.24     27.99 o 
   4 -12   4      112.39       92.98     39.34 o 
   5 -12   4        8.90      -19.71     21.88 o 
   6 -12   4      101.11      114.89     31.88 o 
   7 -12   4        9.98       -4.41     23.22 o 
   8 -12   4        8.55       -3.55     29.16 o 
 -10 -11   4        1.71       10.24     19.57 o 
  -9 -11   4       15.68       50.55     21.75 o 
  -8 -11   4        6.44       -6.00     22.96 o 
  -7 -11   4        6.13       39.54     18.33 o 
  -6 -11   4        2.40        4.62     19.71 o 
  -5 -11   4       11.10        9.37     15.13 o 
  -4 -11   4       11.12        9.26     15.11 o 
  -3 -11   4        7.13       25.89     20.53 o 
  -2 -11   4        2.27       39.65     21.19 o 
  -1 -11   4      128.71      135.74     84.67 o 
   0 -11   4        1.09       -0.77     21.06 o 
   1 -11   4       11.94       -2.08     17.71 o 
   2 -11   4      135.48      174.54     46.96 o 
   3 -11   4        0.06       15.19     16.84 o 
   4 -11   4      145.04      178.19     26.08 o 
   5 -11   4       55.87       51.97     25.17 o 
   6 -11   4        6.13       18.39     21.48 o 
   7 -11   4       14.44       13.33     19.92 o 
   8 -11   4      164.56       74.37     29.03 o 
   9 -11   4       33.54       54.08     25.10 o 
 -11 -10   4       30.54      -13.45     17.00 o 
 -10 -10   4       27.05       37.82     20.27 o 
  -9 -10   4        0.08       -6.79     20.20 o 
  -8 -10   4       79.84       94.73     24.88 o 
  -7 -10   4        0.03      -11.07     12.28 o 
  -6 -10   4       13.82       19.98     14.07 o 
  -5 -10   4      677.66      683.20     38.75 o 
  -4 -10   4      868.78      884.27     41.22 o 
  -3 -10   4       22.82       13.98     11.88 o 
  -2 -10   4        0.48       17.64     17.64 o 
  -1 -10   4      260.09      328.92     59.93 o 
   0 -10   4       53.38       18.44     15.09 o 
   1 -10   4      107.18      142.65     23.59 o 
   2 -10   4      116.60      167.31     24.20 o 
   3 -10   4        7.33        7.58     15.13 o 
   4 -10   4      124.65      130.81     23.13 o 
   5 -10   4       41.80       45.78     20.17 o 
   6 -10   4       15.49       -8.65     16.07 o 
   7 -10   4       27.35       51.51     22.75 o 
   8 -10   4        8.80       -5.61     17.78 o 
   9 -10   4      148.09      111.79     78.11 o 
  10 -10   4        1.35       12.26     22.34 o 
 -12  -9   4        5.22       45.64     19.72 o 
 -11  -9   4        6.80       23.38     18.68 o 
 -10  -9   4        0.07       10.55     15.59 o 
  -9  -9   4        5.92        3.53     15.05 o 
  -8  -9   4       27.86       15.36     17.48 o 
  -7  -9   4        4.22        7.66     13.65 o 
  -6  -9   4      341.54      391.15     29.21 o 
  -5  -9   4      276.08      250.37     22.82 o 
  -4  -9   4        0.25       -5.74     12.80 o 
  -3  -9   4        6.00      -10.11     10.11 o 
  -2  -9   4      368.90      392.47     23.08 o 
  -1  -9   4      305.91      374.13     28.38 o 
   0  -9   4       19.99       13.18     13.88 o 
   1  -9   4       14.48       30.36     13.71 o 
   2  -9   4        0.96      -10.20     11.58 o 
   3  -9   4      739.65      783.13     45.75 o 
   4  -9   4       18.52       33.29     20.51 o 
   5  -9   4       22.35       32.63     14.84 o 
   6  -9   4      304.92      399.07     33.61 o 
   7  -9   4       84.40       60.24     21.93 o 
   8  -9   4        1.31      -15.43     15.43 o 
   9  -9   4       38.63       44.60     21.18 o 
  10  -9   4        5.45       44.89     68.58 o 
  11  -9   4       57.56       59.74     29.96 o 
 -12  -8   4       17.59       49.49     20.22 o 
 -11  -8   4        2.07      -10.47     14.61 o 
 -10  -8   4        0.54        3.22     14.87 o 
  -9  -8   4        6.54        4.78     14.12 o 
  -8  -8   4      122.20      114.30     34.27 o 
  -7  -8   4       82.82       60.72     14.98 o 
  -6  -8   4       22.95       22.15     12.55 o 
  -5  -8   4     1039.79     1049.22     39.22 o 
  -4  -8   4       30.41       19.50     15.18 o 
  -3  -8   4      298.43      283.09     20.85 o 
  -2  -8   4      667.52      703.28     28.61 o 
  -1  -8   4      550.85      512.69     29.42 o 
   0  -8   4      639.80      677.77     31.11 o 
   1  -8   4      559.73      631.83     29.81 o 
   2  -8   4       65.37       50.46     11.45 o 
   3  -8   4      416.65      426.36     24.68 o 
   4  -8   4      103.74       81.96     22.06 o 
   5  -8   4       25.28       31.90     12.07 o 
   6  -8   4        8.83       -3.02     11.03 o 
   7  -8   4       55.40       61.57     17.24 o 
   8  -8   4        0.06       -5.58     15.58 o 
   9  -8   4        5.08      -13.52     14.63 o 
  10  -8   4       14.05       28.51     18.52 o 
  11  -8   4        0.82       -1.51     17.83 o 
  12  -8   4       70.50       80.62     22.99 o 
 -13  -7   4       33.38       61.20     19.54 o 
 -12  -7   4       63.65       55.82     19.27 o 
 -11  -7   4       19.87       20.00     15.52 o 
 -10  -7   4        5.95       18.69     21.19 o 
  -9  -7   4       27.06       -7.39     12.93 o 
  -8  -7   4      254.24      207.21     24.50 o 
  -7  -7   4      190.36      168.65     17.51 o 
  -6  -7   4      170.19      161.15     16.12 o 
  -5  -7   4      323.28      321.17     21.48 o 
  -4  -7   4       23.63       20.73      8.16 o 
  -3  -7   4       35.63       43.46      9.03 o 
  -2  -7   4      100.10      137.01     13.45 o 
  -1  -7   4      128.45      157.67     11.73 o 
   0  -7   4       54.22       48.62      7.80 o 
   1  -7   4      172.22      197.08     15.85 o 
   2  -7   4        8.79        8.73      8.72 o 
   3  -7   4       87.52       90.12     11.89 o 
   4  -7   4       23.10       16.13     10.16 o 
   5  -7   4      660.34      643.16     69.82 o 
   6  -7   4       16.39       29.29     11.27 o 
   7  -7   4      882.92      824.63     35.19 o 
   8  -7   4       57.88       33.81     14.13 o 
   9  -7   4        0.53        6.61     12.51 o 
  10  -7   4      163.33      202.26     30.84 o 
  11  -7   4      111.16      142.76     25.41 o 
  12  -7   4       87.95       68.10     21.29 o 
  13  -7   4        0.64        1.41     26.96 o 
 -13  -6   4        6.37        9.42     16.27 o 
 -12  -6   4        0.06        1.37     13.76 o 
 -11  -6   4        5.97       -1.33     12.75 o 
 -10  -6   4       17.12       23.10     13.98 o 
  -9  -6   4       26.06        5.05     18.16 o 
  -8  -6   4      592.08      557.29     40.70 o 
  -7  -6   4       89.58       86.49     12.85 o 
  -6  -6   4     1605.18     1695.16     43.93 o 
  -5  -6   4      357.08      357.16     20.73 o 
  -4  -6   4       62.53       66.09      9.61 o 
  -3  -6   4      104.89      117.96     11.37 o 
  -2  -6   4      314.92      322.08     17.79 o 
  -1  -6   4        0.66        4.03      5.50 o 
   0  -6   4     1144.77     1229.93     26.84 o 
   1  -6   4       32.47       21.75      8.23 o 
   2  -6   4       39.86       52.06     10.60 o 
   3  -6   4       79.59      104.37     15.19 o 
   4  -6   4      221.94      225.38     18.08 o 
   5  -6   4      739.05      745.53     26.84 o 
   6  -6   4      395.10      405.78     29.34 o 
   7  -6   4       87.79       97.67     13.07 o 
   8  -6   4       24.88       25.57     12.55 o 
   9  -6   4       12.39       16.29     12.69 o 
  10  -6   4       99.60       95.26     16.19 o 
  11  -6   4       43.89       60.71     19.20 o 
  12  -6   4        5.19        3.24     12.29 o 
  13  -6   4       11.88       31.19     18.38 o 
 -13  -5   4      104.58      109.12     21.54 o 
 -12  -5   4        2.42      -10.61     13.74 o 
 -11  -5   4        2.04       -5.60     11.90 o 
 -10  -5   4        7.37       -9.45     10.18 o 
  -9  -5   4      176.45      170.26     18.39 o 
  -8  -5   4        0.19       -2.95      7.98 o 
  -7  -5   4       54.43       48.97     10.62 o 
  -6  -5   4      101.91       96.56     12.12 o 
  -5  -5   4       88.05       67.62     10.14 o 
  -4  -5   4      768.86      803.49     24.06 o 
  -3  -5   4      280.14      308.81     16.04 o 
  -2  -5   4      152.56      156.20     11.50 o 
  -1  -5   4      209.01      181.20     11.03 o 
   0  -5   4      285.18      266.40     12.86 o 
   1  -5   4     1724.64     1683.24     35.33 o 
   2  -5   4      117.13      157.64     15.85 o 
   3  -5   4      405.50      434.32     17.11 o 
   4  -5   4      391.46      378.01     13.12 o 
   5  -5   4        8.03       11.15      5.61 o 
   6  -5   4       14.85        7.46      5.71 o 
   7  -5   4       13.38        6.28      6.68 o 
   8  -5   4       86.41       77.76     13.98 o 
   9  -5   4      235.87      235.99     21.04 o 
  10  -5   4        7.76        5.21     10.90 o 
  11  -5   4       47.62       10.19     11.49 o 
  12  -5   4        0.08       -9.00     15.59 o 
  13  -5   4        3.97       10.61     27.01 o 
  14  -5   4       14.92       26.54     15.71 o 
 -13  -4   4       13.23       15.31     15.32 o 
 -12  -4   4        8.46       30.10     12.85 o 
 -11  -4   4       38.94       33.04     12.58 o 
 -10  -4   4       83.88       90.86     15.24 o 
  -9  -4   4       16.99       18.73     10.80 o 
  -8  -4   4      115.71       90.31     12.00 o 
  -7  -4   4        0.03        2.35      6.49 o 
  -6  -4   4      184.20      187.38     13.42 o 
  -5  -4   4      141.41      146.35     11.68 o 
  -4  -4   4      835.15      947.06     22.79 o 
  -3  -4   4      267.61      252.89     12.66 o 
  -2  -4   4      341.28      315.33     13.61 o 
  -1  -4   4     1060.27     1044.86     22.67 o 
   0  -4   4      385.65      393.72     14.73 o 
   1  -4   4     2459.54     2452.06     38.96 o 
   2  -4   4     2430.02     2439.88     41.07 o 
   3  -4   4      732.41      729.25     16.05 o 
   4  -4   4       77.35       82.15      7.03 o 
   5  -4   4       58.32       61.14      6.64 o 
   6  -4   4      712.48      716.89     18.40 o 
   7  -4   4      348.31      343.92     19.45 o 
   8  -4   4        3.56        8.48      5.45 o 
   9  -4   4       46.81       54.13      9.45 o 
  10  -4   4       17.72       19.90      8.53 o 
  11  -4   4      120.58      111.21     12.52 o 
  12  -4   4       12.72       11.01     13.70 o 
  13  -4   4       14.48       23.58     12.07 o 
  14  -4   4        1.48       -3.51     19.48 o 
 -14  -3   4      164.10      237.96     60.20 o 
 -13  -3   4        5.60       -6.33     11.94 o 
 -12  -3   4        0.02       20.19     10.97 o 
 -11  -3   4       47.60       45.02     12.40 o 
 -10  -3   4       12.83        3.77      9.38 o 
  -9  -3   4      285.83      220.41     19.03 o 
  -8  -3   4      727.48      718.81     45.73 o 
  -7  -3   4        4.54        9.16      6.51 o 
  -6  -3   4      806.76      843.98     23.81 o 
  -5  -3   4      286.17      279.68     14.51 o 
  -4  -3   4      791.43      815.55     19.98 o 
  -3  -3   4      254.08      279.39     13.57 o 
  -2  -3   4      871.35      883.28     21.32 o 
  -1  -3   4        1.00        2.99      3.91 o 
   0  -3   4     1635.68     1563.73     24.83 o 
   1  -3   4      692.17      710.29     16.03 o 
   2  -3   4     3611.80     3439.26     48.59 o 
   3  -3   4      383.40      344.39     12.73 o 
   4  -3   4     1348.88     1382.51     23.97 o 
   5  -3   4      451.98      451.12     12.89 o 
   6  -3   4        5.25        1.60      4.18 o 
   7  -3   4       25.20       28.41      5.30 o 
   8  -3   4      277.56      300.34     13.60 o 
   9  -3   4       91.28      101.43      8.62 o 
  10  -3   4      161.28      172.63     18.61 o 
  11  -3   4        1.05        1.54      6.94 o 
  12  -3   4       36.18       31.36     10.14 o 
  13  -3   4        5.21        5.31     10.19 o 
  14  -3   4        5.02       31.97     14.52 o 
 -14  -2   4        6.87       25.94     33.54 o 
 -13  -2   4       12.80       19.15     15.19 o 
 -12  -2   4       46.04       65.52     13.79 o 
 -11  -2   4        2.40        0.09     13.57 o 
 -10  -2   4      238.02      224.49     19.37 o 
  -9  -2   4      485.26      478.37     29.66 o 
  -8  -2   4      353.03      402.96     25.54 o 
  -7  -2   4      221.72      208.75     18.94 o 
  -6  -2   4      681.65      694.79     29.96 o 
  -5  -2   4      142.89      149.00     10.38 o 
  -4  -2   4     1067.09     1074.45     28.34 o 
  -3  -2   4     2052.20     1975.60     33.83 o 
  -2  -2   4      155.76      164.59      8.45 o 
  -1  -2   4      350.37      324.30     11.25 o 
   0  -2   4       41.62       33.45      4.80 o 
   1  -2   4      223.27      217.96     12.02 o 
   2  -2   4    11256.88    11675.24    134.73 o 
   3  -2   4     2570.11     2510.13     34.14 o 
   4  -2   4     1205.55     1189.57     19.28 o 
   5  -2   4     1884.51     1897.03     37.01 o 
   6  -2   4       39.80       36.73      3.97 o 
   7  -2   4      148.95      144.42      8.54 o 
   8  -2   4        0.21       -0.44      4.35 o 
   9  -2   4      156.58      148.30      8.52 o 
  10  -2   4       54.70       60.44      8.26 o 
  11  -2   4        0.01       -7.71      7.71 o 
  12  -2   4        4.73       -2.36      7.28 o 
  13  -2   4        0.75       -6.94      6.94 o 
  14  -2   4        1.83       -2.90     20.47 o 
  15  -2   4        5.26      -29.16     29.16 o 
 -14  -1   4        3.79       46.89     24.98 o 
 -13  -1   4      138.27      135.41     22.11 o 
 -12  -1   4       61.40       60.20     13.86 o 
 -11  -1   4       50.96       38.34     11.96 o 
 -10  -1   4      250.75      263.91     19.96 o 
  -9  -1   4      724.13      714.88     28.44 o 
  -8  -1   4      391.78      403.01     16.20 o 
  -7  -1   4       33.36       40.19      6.91 o 
  -6  -1   4     1739.23     1708.78     34.48 o 
  -5  -1   4       25.43       21.75      7.86 o 
  -4  -1   4        0.17        2.65      4.38 o 
  -3  -1   4     1637.08     1773.09     30.62 o 
  -2  -1   4     3376.87     3182.12     42.07 o 
  -1  -1   4      702.28      716.64     16.03 o 
   0  -1   4     3180.77     2975.89     36.77 o 
   1  -1   4      156.67      162.93      6.56 o 
   2  -1   4   168181.34   204840.13   2154.68 o 
   3  -1   4      100.67      123.57      6.18 o 
   4  -1   4     4010.11     3900.64     47.90 o 
   5  -1   4        1.06       -0.41      2.69 o 
   6  -1   4     1578.09     1558.73     27.58 o 
   7  -1   4      555.05      500.49     12.96 o 
   8  -1   4       27.91       31.95      4.33 o 
   9  -1   4       33.05       21.68     15.23 o 
  10  -1   4        3.19       14.02     28.78 o 
  11  -1   4      229.99      251.57     33.48 o 
  12  -1   4       27.87        3.64     18.21 o 
  13  -1   4        6.70       29.56     20.08 o 
  14  -1   4       26.99       29.22     24.57 o 
  15  -1   4       14.63        0.02     37.59 o 
 -14   0   4        3.79      -32.54     32.54 o 
 -13   0   4       13.75       34.51     16.14 o 
 -12   0   4       12.13       11.16     11.23 o 
 -11   0   4        1.74       -3.74     13.27 o 
 -10   0   4        2.11        4.68      8.92 o 
  -9   0   4       80.30       72.46     10.65 o 
  -8   0   4        1.24       -0.65      5.30 o 
  -7   0   4      158.58      187.76     11.98 o 
  -6   0   4      984.33      962.56     23.41 o 
  -5   0   4      443.90      456.81     18.12 o 
  -4   0   4      782.02      718.31     23.70 o 
  -3   0   4     6514.24     6463.77     89.11 o 
  -2   0   4       38.98       44.75      4.92 o 
  -1   0   4     1555.30     1440.35     25.00 o 
   0   0   4     6906.81     6793.13     72.25 o 
   1   0   4     2591.58     2385.26     31.34 o 
   2   0   4     5366.02     5150.65     61.40 o 
   3   0   4     9358.45     9108.54    110.28 o 
   4   0   4     1418.36     1381.23     22.39 o 
   5   0   4     2326.50     2283.96     39.43 o 
   6   0   4      257.38      277.28      8.85 o 
   7   0   4      238.29      245.69     13.64 o 
   8   0   4       45.82       66.91     16.73 o 
   9   0   4      112.74      102.78     21.56 o 
  10   0   4      271.67      265.21     60.37 o 
  11   0   4      611.02      534.35     46.34 o 
  12   0   4       91.83       57.68     21.18 o 
  13   0   4       41.12       51.36     21.84 o 
  14   0   4      104.08      102.98     29.90 o 
  15   0   4       16.83       22.18     25.70 o 
 -13   1   4       20.89       17.81     15.44 o 
 -12   1   4        0.14       12.90     11.17 o 
 -11   1   4        2.29       -1.51      9.42 o 
 -10   1   4        4.86       14.28      8.68 o 
  -9   1   4        9.03        5.44      7.68 o 
  -8   1   4      280.89      300.85     22.70 o 
  -7   1   4        1.17        3.15      5.13 o 
  -6   1   4        0.71       10.87      4.87 o 
  -5   1   4       18.18       21.94      5.08 o 
  -4   1   4      695.71      730.72     16.61 o 
  -3   1   4     1363.91     1257.99     21.20 o 
  -2   1   4     2066.03     2138.27     32.00 o 
  -1   1   4     5680.90     5140.33     66.67 o 
   0   1   4    25971.16    25302.79    283.00 o 
   1   1   4     2391.81     2275.28     34.48 o 
   2   1   4      839.00      890.11     15.42 o 
   3   1   4     4045.24     3851.51     49.34 o 
   4   1   4      128.09      146.29      9.92 o 
   5   1   4      130.99      125.97      5.32 o 
   6   1   4     1895.78     1863.11     32.77 o 
   7   1   4       60.20       67.12      6.59 o 
   8   1   4       95.29      121.18     29.65 o 
   9   1   4        0.16        3.82     20.19 o 
  10   1   4        0.44       -3.10     18.60 o 
  11   1   4       40.50       40.60     20.36 o 
  12   1   4       33.17       18.65     17.94 o 
  13   1   4      254.29      269.31     38.52 o 
  14   1   4        1.65       41.59     22.37 o 
  15   1   4       19.34       19.68     59.02 o 
 -13   2   4        4.61       12.64     15.22 o 
 -12   2   4       32.05       51.54     13.44 o 
 -11   2   4       12.14       12.25     10.89 o 
 -10   2   4       57.73       25.15     15.87 o 
  -9   2   4       22.92       28.64      9.55 o 
  -8   2   4      266.20      255.32     21.71 o 
  -7   2   4       76.19       88.73      8.40 o 
  -6   2   4        1.47       -3.12      4.84 o 
  -5   2   4       48.60       46.87      7.26 o 
  -4   2   4      238.78      245.58     12.44 o 
  -3   2   4      219.64      255.29     11.82 o 
  -2   2   4     4905.68     4856.11     64.54 o 
  -1   2   4     6789.02     6600.77     84.42 o 
   0   2   4     2967.23     2753.96     39.03 o 
   1   2   4      561.59      504.97     12.84 o 
   2   2   4      675.59      637.99     13.06 o 
   3   2   4      378.46      372.23      9.55 o 
   4   2   4     1365.59     1353.82     22.62 o 
   5   2   4     1035.36     1016.77     20.63 o 
   6   2   4        4.63       -2.29      3.96 o 
   7   2   4       56.27       58.32      5.52 o 
   8   2   4        6.73        2.50      3.72 o 
   9   2   4      342.31      328.70     14.63 o 
  10   2   4       46.94       31.49      8.92 o 
  11   2   4      254.80      183.58     45.23 o 
  12   2   4      188.71      186.67     48.05 o 
  13   2   4       92.38      134.93     30.68 o 
  14   2   4        2.64      -20.29     33.54 o 
  15   2   4       22.28       26.25     36.79 o 
 -13   3   4        6.27        8.98     19.55 o 
 -12   3   4       22.08       48.18     12.00 o 
 -11   3   4        0.07       -9.99     12.79 o 
 -10   3   4        0.00       -2.41      9.57 o 
  -9   3   4       95.77       75.82     13.37 o 
  -8   3   4      408.08      388.60     23.36 o 
  -7   3   4      798.40      784.17     26.63 o 
  -6   3   4        0.05        1.69      5.78 o 
  -5   3   4      426.56      404.56     16.94 o 
  -4   3   4      795.46      773.06     20.67 o 
  -3   3   4      458.08      533.42     14.84 o 
  -2   3   4     2854.39     2941.67     49.77 o 
  -1   3   4     3754.47     3575.42     50.16 o 
   0   3   4     1173.58     1159.32     21.25 o 
   1   3   4     1865.19     1843.70     36.90 o 
   2   3   4      206.81      198.50      8.65 o 
   3   3   4      624.57      655.86     13.23 o 
   4   3   4       49.38       57.51      5.42 o 
   5   3   4       59.72       70.21      6.12 o 
   6   3   4     1263.28     1297.49     26.42 o 
   7   3   4        2.97        5.48      3.28 o 
   8   3   4     1008.42      965.95     22.72 o 
   9   3   4        0.55        3.00      5.70 o 
  10   3   4        4.30       -4.34      5.27 o 
  11   3   4        0.04       -5.44      9.68 o 
  12   3   4       18.78       24.57      8.67 o 
  13   3   4        0.00        0.73      8.02 o 
  14   3   4       10.25        2.55     12.62 o 
  15   3   4        4.78       32.09     40.47 o 
 -13   4   4        8.88       -7.27     20.18 o 
 -12   4   4       29.21       30.36     34.66 o 
 -11   4   4        2.70       10.19     10.14 o 
 -10   4   4       81.60       81.76     14.21 o 
  -9   4   4      146.93      123.07     16.07 o 
  -8   4   4      138.68      137.74     15.74 o 
  -7   4   4        5.16        1.03      7.29 o 
  -6   4   4        8.35        0.76      6.44 o 
  -5   4   4       18.47       15.80      6.63 o 
  -4   4   4     1075.37     1085.91     23.54 o 
  -3   4   4      379.53      377.56     13.98 o 
  -2   4   4        3.83        6.45      6.27 o 
  -1   4   4     1327.58     1405.47     33.20 o 
   0   4   4       38.10       44.36      6.37 o 
   1   4   4      169.36      193.25      9.00 o 
   2   4   4      434.14      415.51     20.25 o 
   3   4   4     2867.30     2864.15     48.36 o 
   4   4   4      225.83      285.56     13.19 o 
   5   4   4      658.70      656.25     19.13 o 
   6   4   4        0.57        5.05      4.86 o 
   7   4   4      287.83      306.68     14.17 o 
   8   4   4      536.39      530.08     14.12 o 
   9   4   4       93.69       97.36      8.49 o 
  10   4   4        6.04        6.10      6.95 o 
  11   4   4       20.35       20.03     10.70 o 
  12   4   4      392.89      412.80     18.88 o 
  13   4   4       13.72       -1.35      9.22 o 
  14   4   4       28.04       30.15     11.49 o 
  15   4   4        1.29       -5.19     10.03 o 
 -12   5   4       14.16       35.10     17.14 o 
 -11   5   4       14.30       24.48     16.47 o 
 -10   5   4        0.01        2.31     11.21 o 
  -9   5   4       69.61       77.87     13.12 o 
  -8   5   4       10.08       -2.17      8.44 o 
  -7   5   4      172.33      164.34     13.66 o 
  -6   5   4       80.54       83.96      9.53 o 
  -5   5   4        0.71        6.88      5.48 o 
  -4   5   4      167.14      164.50     10.30 o 
  -3   5   4     1181.24     1202.57     29.07 o 
  -2   5   4      279.79      323.09     15.96 o 
  -1   5   4     1776.62     1976.36     36.29 o 
   0   5   4     2517.43     2640.39     44.62 o 
   1   5   4     1095.01     1075.56     25.80 o 
   2   5   4        1.47       -1.20      5.96 o 
   3   5   4      284.50      304.21     14.63 o 
   4   5   4       60.93       61.34      7.25 o 
   5   5   4       95.00      117.03     10.57 o 
   6   5   4      158.00      169.63     10.94 o 
   7   5   4      117.24      123.63      9.62 o 
   8   5   4      133.49      139.26      9.86 o 
   9   5   4        5.61        2.51      5.32 o 
  10   5   4       24.69        9.72      8.53 o 
  11   5   4      185.71      181.11     23.54 o 
  12   5   4       53.13       50.50     10.64 o 
  13   5   4       11.70       -2.70     11.01 o 
  14   5   4       23.27       28.88     12.72 o 
  15   5   4        1.87        7.79     13.28 o 
 -12   6   4        5.26       26.22     17.00 o 
 -11   6   4        7.56       14.59     15.62 o 
 -10   6   4       44.23       33.51     15.44 o 
  -9   6   4        8.14       27.71     14.52 o 
  -8   6   4        5.74       12.73     11.31 o 
  -7   6   4       60.47       58.51     13.47 o 
  -6   6   4       79.32       92.25     11.01 o 
  -5   6   4      146.61      142.53     11.65 o 
  -4   6   4        0.23        5.69      6.39 o 
  -3   6   4      300.73      303.11     18.58 o 
  -2   6   4      177.09      223.84     21.13 o 
  -1   6   4       47.65       74.46     12.31 o 
   0   6   4       26.08       44.87      8.13 o 
   1   6   4      249.04      291.07     15.45 o 
   2   6   4      113.30      111.53     11.28 o 
   3   6   4       29.20       36.82      9.02 o 
   4   6   4      555.72      660.93     30.10 o 
   5   6   4      389.28      410.56     18.14 o 
   6   6   4       26.24       27.77      7.84 o 
   7   6   4      222.79      230.15     15.25 o 
   8   6   4       18.03       17.17      7.69 o 
   9   6   4       36.98       51.90      9.94 o 
  10   6   4       44.80       24.52     11.93 o 
  11   6   4      349.92      341.12     31.48 o 
  12   6   4        5.39       13.04     10.20 o 
  13   6   4        0.51       -1.29     10.93 o 
  14   6   4       19.70       38.11     39.36 o 
  15   6   4        6.39        9.05     14.76 o 
 -11   7   4        4.47        5.83     19.00 o 
 -10   7   4        8.33        1.56     15.80 o 
  -9   7   4        0.43        5.95     12.70 o 
  -8   7   4        2.06        3.60     12.89 o 
  -7   7   4      446.62      409.68     28.48 o 
  -6   7   4        0.93       -7.69      7.69 o 
  -5   7   4        4.42       -2.75      7.69 o 
  -4   7   4       85.36       87.67     10.84 o 
  -3   7   4      298.02      271.13     18.86 o 
  -2   7   4      605.57      658.41     28.45 o 
  -1   7   4       22.26       20.82      8.92 o 
   0   7   4        6.03        5.62      9.75 o 
   1   7   4      358.17      450.09     22.03 o 
   2   7   4      308.16      339.28     21.99 o 
   3   7   4        8.47        4.69      7.10 o 
   4   7   4       66.02       67.58     10.16 o 
   5   7   4        0.20       -6.64      6.64 o 
   6   7   4       24.32       39.67     10.77 o 
   7   7   4        4.76        8.13      8.04 o 
   8   7   4       21.41       26.08      9.02 o 
   9   7   4       40.07       29.68     12.41 o 
  10   7   4      183.76      183.56     20.23 o 
  11   7   4       20.31       26.46     12.69 o 
  12   7   4       11.11       22.18     12.67 o 
  13   7   4        3.62       24.52     12.62 o 
  14   7   4        1.29       -0.73     15.50 o 
  15   7   4       15.69       30.90     25.47 o 
 -11   8   4        3.49      -14.27     19.30 o 
 -10   8   4       20.66       12.86     19.23 o 
  -9   8   4        0.39       -0.15     18.23 o 
  -8   8   4       80.79       76.51     18.31 o 
  -7   8   4        1.41       -0.90     13.13 o 
  -6   8   4       71.96       58.36     14.36 o 
  -5   8   4       64.64       49.42     10.92 o 
  -4   8   4        0.00       -7.34      8.10 o 
  -3   8   4       11.59       15.62      9.59 o 
  -2   8   4      159.35      163.93     21.26 o 
  -1   8   4      317.73      285.26     20.05 o 
   0   8   4       59.79       55.65     11.47 o 
   1   8   4     1042.72     1117.20     31.27 o 
   2   8   4        2.46        5.04      7.73 o 
   3   8   4      112.02      105.63     13.07 o 
   4   8   4      527.34      567.29     26.87 o 
   5   8   4      109.53      131.43     13.97 o 
   6   8   4       59.33       59.32     12.93 o 
   7   8   4       21.99       13.77     10.13 o 
   8   8   4      366.27      368.20     34.92 o 
   9   8   4       92.42       54.98     15.79 o 
  10   8   4       64.58       47.35     15.05 o 
  11   8   4        0.07       10.56     11.47 o 
  12   8   4        0.46        7.48     12.81 o 
  13   8   4       44.79       76.19     21.21 o 
  14   8   4        0.36       -3.20     25.27 o 
 -10   9   4        1.30       34.17     22.92 o 
  -9   9   4        2.26      -14.27     17.32 o 
  -8   9   4        1.55        2.51     41.59 o 
  -7   9   4        0.33       19.37     18.00 o 
  -6   9   4       48.46       42.29     28.94 o 
  -5   9   4      223.55      185.46     20.12 o 
  -4   9   4      273.70      247.80     21.70 o 
  -3   9   4       34.13       36.23     15.22 o 
  -2   9   4        0.26       11.76     13.78 o 
  -1   9   4        0.65       -5.62      9.35 o 
   0   9   4      833.74      772.41     43.29 o 
   1   9   4        1.20        3.76      8.57 o 
   2   9   4      321.70      333.14     22.12 o 
   3   9   4       92.57       72.02     21.88 o 
   4   9   4       79.44       71.31     12.88 o 
   5   9   4       64.31       35.46     12.16 o 
   6   9   4      231.19      255.17     23.59 o 
   7   9   4        4.90       -4.84     10.41 o 
   8   9   4        0.00        9.20     11.58 o 
   9   9   4       12.76        2.76     14.30 o 
  10   9   4       29.31       42.58     19.45 o 
  11   9   4        0.46       13.97     22.12 o 
  12   9   4        2.08       12.69     19.97 o 
  13   9   4        0.30       -4.13     16.83 o 
  14   9   4        4.39        8.61     18.80 o 
  -9  10   4        1.40       26.15     19.95 o 
  -8  10   4        3.66        4.90     18.61 o 
  -7  10   4       45.46       -4.59     29.33 o 
  -6  10   4        2.48       -3.87     18.94 o 
  -5  10   4      113.51       94.89     47.83 o 
  -4  10   4      169.56      139.43     18.10 o 
  -3  10   4        4.92       -7.05     12.98 o 
  -2  10   4      182.54      152.40     23.81 o 
  -1  10   4       74.67       61.29     18.30 o 
   0  10   4      649.12      646.50     42.26 o 
   1  10   4      128.97      123.45     19.06 o 
   2  10   4        4.10       -2.12     11.91 o 
   3  10   4      382.27      328.81     32.43 o 
   4  10   4      102.42      116.36     20.92 o 
   5  10   4     1227.58     1182.16     53.07 o 
   6  10   4      115.22      141.99     22.68 o 
   7  10   4      340.06      295.33     29.57 o 
   8  10   4       72.96       58.56     17.45 o 
   9  10   4       45.36       44.46     21.13 o 
  10  10   4       22.44       31.91     19.10 o 
  11  10   4        1.32        4.63     17.62 o 
  12  10   4       24.97       61.36     23.44 o 
  13  10   4       22.88       20.60     20.85 o 
  -8  11   4        2.02       23.16     21.80 o 
  -7  11   4        1.88       -4.33     23.93 o 
  -6  11   4       12.33        6.76     22.23 o 
  -5  11   4       14.12       16.49     19.08 o 
  -4  11   4       60.45       18.93     16.14 o 
  -3  11   4      241.01      296.86     33.29 o 
  -2  11   4        8.69      -14.01     14.61 o 
  -1  11   4      446.38      519.53     41.16 o 
   0  11   4       30.05       15.08     22.43 o 
   1  11   4      246.52      263.21     50.50 o 
   2  11   4       79.15      120.03     28.70 o 
   3  11   4      610.35      514.04     40.44 o 
   4  11   4      699.21      645.71     45.03 o 
   5  11   4       37.36       15.11     15.68 o 
   6  11   4       74.49       68.11     19.76 o 
   7  11   4      247.33      259.16     37.18 o 
   8  11   4        4.46        7.22     37.90 o 
   9  11   4       31.54       37.82     28.20 o 
  10  11   4        1.39       -5.90     17.16 o 
  11  11   4        0.06       -4.36     22.48 o 
  12  11   4       23.67       82.52     25.68 o 
  -7  12   4        0.32       -2.88     26.77 o 
  -6  12   4       12.91      -15.82     26.51 o 
  -5  12   4       11.79       16.68     31.68 o 
  -4  12   4      135.75      176.83     35.29 o 
  -3  12   4       62.54       90.88     28.39 o 
  -2  12   4        8.51       14.27     24.91 o 
  -1  12   4        4.71      -15.19     19.13 o 
   0  12   4        6.71      -18.92     18.92 o 
   1  12   4       75.38       79.60     26.21 o 
   2  12   4       57.68       -0.61     29.11 o 
   3  12   4       50.65       32.50     21.32 o 
   4  12   4       16.56       25.33     20.29 o 
   5  12   4        2.21       14.53     20.26 o 
   6  12   4       27.87       28.36     28.96 o 
   7  12   4       68.95       93.03     22.02 o 
   8  12   4        0.10       27.88     19.40 o 
   9  12   4       18.55       34.67     25.74 o 
  10  12   4        4.24       14.02     32.88 o 
  11  12   4        0.35       43.32     23.94 o 
  12  12   4        0.00      -23.23     37.17 o 
  -6  13   4        0.05       45.96     32.38 o 
  -5  13   4       27.30       59.92     37.58 o 
  -4  13   4        2.78       12.49     28.91 o 
  -3  13   4       22.64       35.99     24.16 o 
  -2  13   4        1.34      -18.77     29.06 o 
  -1  13   4        8.24       42.28     26.07 o 
   0  13   4       60.93       53.12     25.79 o 
   1  13   4       13.73        0.29     20.93 o 
   2  13   4       48.08        1.33     23.60 o 
   3  13   4        0.38       -1.91     30.40 o 
   4  13   4       22.37       71.76     27.73 o 
   5  13   4        0.31        4.00     20.51 o 
   6  13   4       21.95       13.81     21.81 o 
   7  13   4        1.55       -1.16     22.90 o 
   8  13   4       19.09       42.32     31.59 o 
   9  13   4        0.00       -5.06     28.28 o 
  10  13   4        1.55       -2.29     21.08 o 
  11  13   4        2.46       19.78     26.71 o 
  -4  14   4        2.41        0.29     34.43 o 
  -3  14   4       79.90      136.38     52.33 o 
  -2  14   4       14.05       27.70     26.11 o 
  -1  14   4       69.79      104.63     36.13 o 
   0  14   4        7.01       49.43     27.28 o 
   1  14   4        2.96       12.67     23.87 o 
   2  14   4       22.23       64.42     29.42 o 
   3  14   4       35.65       73.41     40.06 o 
   4  14   4        1.46      -20.93     20.93 o 
   5  14   4        1.26       -3.49     20.41 o 
   6  14   4       25.82       51.49     27.58 o 
   7  14   4        7.97        0.22     36.42 o 
   8  14   4        0.82       53.67     34.56 o 
   9  14   4       59.49       39.50     31.69 o 
  -2  15   4        1.73       14.76     27.69 o 
  -1  15   4        1.72       67.31     30.33 o 
   0  15   4        3.05      -22.03     22.03 o 
   1  15   4        0.53        0.75     32.08 o 
   2  15   4        0.85        3.86     32.27 o 
   3  15   4       17.46       49.19     48.61 o 
   4  15   4       22.75        6.76     25.97 o 
   5  15   4        4.35      -20.32     24.31 o 
   6  15   4       19.93       43.55     40.67 o 
   7  15   4        6.68       22.89     32.73 o 
   3  16   4       13.52        1.53     45.48 o 
  -5 -14   5        1.92       -5.34     26.55 o 
  -4 -14   5        0.64        8.86     26.69 o 
  -3 -14   5       38.49       37.85     58.68 o 
  -2 -14   5       34.70       14.42     24.04 o 
  -1 -14   5        6.12      -10.33     22.30 o 
   0 -14   5        0.05       21.76     32.41 o 
   1 -14   5        0.67      -19.93     23.24 o 
   2 -14   5       29.44       18.75     36.64 o 
   3 -14   5        0.10        2.29     38.02 o 
   4 -14   5        2.23       23.07     37.08 o 
  -7 -13   5       12.02       78.13     40.67 o 
  -6 -13   5        6.98       -6.95     31.50 o 
  -5 -13   5        0.14       -5.84     22.19 o 
  -4 -13   5       22.02       16.08     25.58 o 
  -3 -13   5       31.61       37.91     37.74 o 
  -2 -13   5       44.76       31.95     26.56 o 
  -1 -13   5        7.69       14.83     24.98 o 
   0 -13   5       13.52       14.82     25.72 o 
   1 -13   5       20.19       67.29     28.99 o 
   2 -13   5        0.31       -1.27     23.71 o 
   3 -13   5        9.42       23.41     24.46 o 
   4 -13   5       69.49       26.91     40.92 o 
   5 -13   5      114.68       65.54     38.75 o 
   6 -13   5        8.72       33.12     31.84 o 
  -9 -12   5        2.39      -25.13     35.48 o 
  -8 -12   5       21.09       20.58     25.74 o 
  -7 -12   5       31.34       48.70     24.21 o 
  -6 -12   5        1.76       -1.68     34.09 o 
  -5 -12   5        5.51       29.70     24.70 o 
  -4 -12   5        0.02        5.08     20.81 o 
  -3 -12   5       15.50        2.76     22.57 o 
  -2 -12   5      158.06      150.27     34.65 o 
  -1 -12   5       11.45        3.69     46.06 o 
   0 -12   5       43.97       28.11     23.08 o 
   1 -12   5        1.64       34.12     24.32 o 
   2 -12   5        0.21      -15.36     18.10 o 
   3 -12   5       27.69       33.42     29.18 o 
   4 -12   5      131.70      170.46     79.81 o 
   5 -12   5        0.01       -0.72     30.32 o 
   6 -12   5       56.87       45.04     31.37 o 
   7 -12   5       50.64       52.26     53.06 o 
   8 -12   5      169.86      173.06     38.65 o 
 -10 -11   5       13.80       11.71     21.37 o 
  -9 -11   5       15.87       -2.75     40.72 o 
  -8 -11   5        6.10       15.46     20.31 o 
  -7 -11   5       23.27       46.26     22.48 o 
  -6 -11   5       75.25       91.40     21.65 o 
  -5 -11   5       91.76      104.77     22.14 o 
  -4 -11   5        3.02      -12.88     12.88 o 
  -3 -11   5      184.32      151.40     32.81 o 
  -2 -11   5       60.22       37.34     21.84 o 
  -1 -11   5      381.09      408.37     48.26 o 
   0 -11   5       17.08       18.63     36.33 o 
   1 -11   5       17.05       15.35     22.90 o 
   2 -11   5       43.62       53.91     25.69 o 
   3 -11   5      171.88      171.19     29.29 o 
   4 -11   5      158.81      176.28     27.19 o 
   5 -11   5       11.65       20.29     20.60 o 
   6 -11   5        3.26       41.87     24.08 o 
   7 -11   5       66.48       87.88     26.84 o 
   8 -11   5       12.18       26.31     24.12 o 
   9 -11   5        2.72       -4.55     20.02 o 
 -10 -10   5       22.05       21.27     19.13 o 
  -9 -10   5       18.24      -11.05     17.83 o 
  -8 -10   5        0.00       30.54     19.22 o 
  -7 -10   5       91.83       93.96     21.42 o 
  -6 -10   5       16.33       34.97     15.47 o 
  -5 -10   5      119.75      163.11     21.80 o 
  -4 -10   5       89.53       78.19     16.52 o 
  -3 -10   5      264.38      252.88     31.87 o 
  -2 -10   5      774.97      809.52     40.94 o 
  -1 -10   5        7.67        8.70     17.78 o 
   0 -10   5      179.88      190.75     33.19 o 
   1 -10   5       44.89       45.83     18.64 o 
   2 -10   5        0.33       -6.58     14.07 o 
   3 -10   5      529.78      579.43     43.06 o 
   4 -10   5        0.43        0.33     14.36 o 
   5 -10   5        1.18       -5.31     13.64 o 
   6 -10   5        8.50       11.05     16.84 o 
   7 -10   5       25.15       18.24     19.74 o 
   8 -10   5       75.28       43.03     24.05 o 
   9 -10   5       22.67       65.00     24.04 o 
  10 -10   5       34.88       40.01     35.30 o 
 -11  -9   5       48.46       57.74     21.64 o 
 -10  -9   5        1.01       -6.76     16.06 o 
  -9  -9   5        0.04       -6.19     16.64 o 
  -8  -9   5       37.45       42.34     17.21 o 
  -7  -9   5       32.08       38.81     16.88 o 
  -6  -9   5      244.90      256.93     25.01 o 
  -5  -9   5       22.97       22.41     13.82 o 
  -4  -9   5      108.95      126.28     18.32 o 
  -3  -9   5      352.04      338.97     25.75 o 
  -2  -9   5      230.82      259.80     31.32 o 
  -1  -9   5        5.21       -0.06      8.97 o 
   0  -9   5      120.19      164.22     23.29 o 
   1  -9   5       41.50       40.39     18.58 o 
   2  -9   5        5.58        4.75     14.81 o 
   3  -9   5       80.21       89.04     19.24 o 
   4  -9   5      152.96      128.22     21.26 o 
   5  -9   5       28.72       23.65     14.76 o 
   6  -9   5        3.46       -9.56     12.63 o 
   7  -9   5       23.30        2.55     36.44 o 
   8  -9   5        0.71       22.25     17.27 o 
   9  -9   5        3.11      -14.65     16.21 o 
  10  -9   5       25.62       43.89     23.96 o 
  11  -9   5        2.27        7.69     21.12 o 
 -12  -8   5       27.28       50.29     20.93 o 
 -11  -8   5       56.12       68.79     21.48 o 
 -10  -8   5        5.98       27.87     17.61 o 
  -9  -8   5       16.66       -1.28     14.49 o 
  -8  -8   5        0.92        0.92     13.20 o 
  -7  -8   5       17.55       22.11     16.40 o 
  -6  -8   5     1018.95      952.95     44.02 o 
  -5  -8   5      379.19      392.05     31.51 o 
  -4  -8   5      390.22      378.26     26.96 o 
  -3  -8   5       26.92       45.08     12.39 o 
  -2  -8   5      319.00      299.52     26.92 o 
  -1  -8   5       54.07       60.29     10.19 o 
   0  -8   5      329.24      376.00     18.13 o 
   1  -8   5      183.51      206.79     21.20 o 
   2  -8   5      235.69      273.51     24.95 o 
   3  -8   5       53.87       40.29     19.64 o 
   4  -8   5       20.12       15.35     11.91 o 
   5  -8   5        2.07       -1.66     11.83 o 
   6  -8   5       82.60       79.57     19.83 o 
   7  -8   5        0.19      -11.99     11.99 o 
   8  -8   5        5.92        0.55     32.99 o 
   9  -8   5       56.48       47.24     20.21 o 
  10  -8   5        9.66       -9.69     15.25 o 
  11  -8   5        3.83       -9.52     15.86 o 
  12  -8   5       19.73       27.97     19.93 o 
 -12  -7   5        0.29        2.01     16.19 o 
 -11  -7   5       16.59       29.76     17.79 o 
 -10  -7   5       71.54       54.92     18.51 o 
  -9  -7   5        8.94       27.20     18.88 o 
  -8  -7   5       13.91       33.20     15.32 o 
  -7  -7   5       32.46       19.02     17.29 o 
  -6  -7   5       18.32       25.22     11.85 o 
  -5  -7   5      445.01      435.20     24.97 o 
  -4  -7   5      117.13      107.30     12.49 o 
  -3  -7   5        0.53       -2.34      7.16 o 
  -2  -7   5        4.27        5.73      6.55 o 
  -1  -7   5      350.17      362.37     17.51 o 
   0  -7   5      166.73      160.16     12.11 o 
   1  -7   5      105.86      107.99      9.01 o 
   2  -7   5      333.53      363.93     21.83 o 
   3  -7   5       33.62       49.26     10.58 o 
   4  -7   5      172.35      166.99     17.73 o 
   5  -7   5       35.99       39.28     11.94 o 
   6  -7   5       54.57       42.44     15.42 o 
   7  -7   5        0.83      -14.57     16.90 o 
   8  -7   5        0.00       -3.34     11.12 o 
   9  -7   5       56.46       40.82     15.48 o 
  10  -7   5       55.34       62.91     16.79 o 
  11  -7   5        0.01       16.41     13.88 o 
  12  -7   5        5.68       31.66     21.36 o 
  13  -7   5       28.46       38.17     29.73 o 
 -12  -6   5        0.59        4.08     16.44 o 
 -11  -6   5        0.24        0.68     14.89 o 
 -10  -6   5        0.87       -1.24     13.44 o 
  -9  -6   5        5.04       18.05     19.45 o 
  -8  -6   5        3.00        2.74     12.84 o 
  -7  -6   5     1014.23     1036.90     36.09 o 
  -6  -6   5      361.54      304.75     21.85 o 
  -5  -6   5      343.95      388.10     23.32 o 
  -4  -6   5      202.69      195.04     14.74 o 
  -3  -6   5        7.37       11.04      8.01 o 
  -2  -6   5        2.90        0.30      6.02 o 
  -1  -6   5      828.46      844.57     23.60 o 
   0  -6   5       42.27       61.47     10.69 o 
   1  -6   5     1209.60     1162.15     38.38 o 
   2  -6   5      168.94      142.96     13.76 o 
   3  -6   5      728.41      740.71     28.40 o 
   4  -6   5      885.33      901.95     32.05 o 
   5  -6   5      542.28      587.82     32.14 o 
   6  -6   5       34.50       31.04      7.82 o 
   7  -6   5       17.37       24.15     10.30 o 
   8  -6   5      516.22      563.24     33.49 o 
   9  -6   5       16.04       28.12     17.36 o 
  10  -6   5        3.02       -0.12     14.88 o 
  11  -6   5       12.24       15.03     12.33 o 
  12  -6   5      131.50      176.71     20.41 o 
  13  -6   5      111.19      111.89     23.96 o 
 -13  -5   5       29.98       28.53     18.06 o 
 -12  -5   5       14.98       15.92     15.31 o 
 -11  -5   5        0.04        7.64     14.09 o 
 -10  -5   5        1.48        7.14     13.83 o 
  -9  -5   5        1.50        8.77     10.99 o 
  -8  -5   5      311.76      282.05     20.35 o 
  -7  -5   5       63.96       37.75     12.18 o 
  -6  -5   5       25.25       15.98     10.13 o 
  -5  -5   5      270.88      282.09     18.57 o 
  -4  -5   5      341.58      370.55     18.67 o 
  -3  -5   5      773.04      840.80     33.80 o 
  -2  -5   5      110.51      127.58     14.37 o 
  -1  -5   5      343.01      328.23     14.83 o 
   0  -5   5      320.04      327.59     16.14 o 
   1  -5   5      194.18      214.81     11.10 o 
   2  -5   5      895.46      888.14     20.84 o 
   3  -5   5       48.21       57.12      8.68 o 
   4  -5   5       64.80       66.47      7.12 o 
   5  -5   5      157.80      153.89     10.51 o 
   6  -5   5      384.48      457.15     19.49 o 
   7  -5   5      226.98      235.56     13.62 o 
   8  -5   5        0.16       -7.31     10.81 o 
   9  -5   5      172.85      144.32     24.06 o 
  10  -5   5       70.30       63.63     13.41 o 
  11  -5   5       13.36        0.81     11.44 o 
  12  -5   5       56.22       42.33     12.64 o 
  13  -5   5       80.96       85.13     19.83 o 
  14  -5   5        0.24       12.92     14.48 o 
 -13  -4   5       31.57       28.20     18.24 o 
 -12  -4   5       16.85       11.95     20.34 o 
 -11  -4   5        1.40       -8.38     11.86 o 
 -10  -4   5        0.97       24.48     11.33 o 
  -9  -4   5       15.63        4.73     10.78 o 
  -8  -4   5        0.30       -4.29      8.15 o 
  -7  -4   5       63.30       59.16     10.88 o 
  -6  -4   5       33.49       38.89      9.89 o 
  -5  -4   5       42.57       44.06      9.15 o 
  -4  -4   5     1333.58     1349.34     31.69 o 
  -3  -4   5       74.24       75.69      8.91 o 
  -2  -4   5      434.85      412.54     17.46 o 
  -1  -4   5     4433.45     4498.30     68.01 o 
   0  -4   5     2766.33     2776.70     45.77 o 
   1  -4   5      116.32      115.67      8.28 o 
   2  -4   5      376.87      417.14     20.34 o 
   3  -4   5        0.97        7.75      5.43 o 
   4  -4   5      219.42      226.18     12.30 o 
   5  -4   5      719.74      689.27     30.28 o 
   6  -4   5      136.19      143.36      9.69 o 
   7  -4   5       18.36       17.06      6.48 o 
   8  -4   5        0.03       -3.54      5.59 o 
   9  -4   5       39.18       36.80     10.04 o 
  10  -4   5        0.21        2.27      8.26 o 
  11  -4   5       38.86       42.66     11.62 o 
  12  -4   5        6.04        8.44     16.78 o 
  13  -4   5       35.69       36.36     13.78 o 
  14  -4   5        4.61       10.50     13.14 o 
 -13  -3   5       18.72       44.67     17.75 o 
 -12  -3   5       48.39       44.15     16.53 o 
 -11  -3   5        1.88       -4.10      9.61 o 
 -10  -3   5       25.87       25.74     10.70 o 
  -9  -3   5      215.61      215.56     19.31 o 
  -8  -3   5      212.24      210.63     16.81 o 
  -7  -3   5      126.26      155.55     12.68 o 
  -6  -3   5      568.72      589.85     27.67 o 
  -5  -3   5        8.46       12.55      6.69 o 
  -4  -3   5        1.21        2.82      5.11 o 
  -3  -3   5     1644.82     1623.56     31.45 o 
  -2  -3   5      411.25      368.61     14.74 o 
  -1  -3   5     3200.31     3315.02     56.01 o 
   0  -3   5      486.01      466.37     15.43 o 
   1  -3   5       21.75        8.28      4.86 o 
   2  -3   5       10.27       15.48      5.44 o 
   3  -3   5     1380.73     1274.60     25.27 o 
   4  -3   5      797.06      813.10     17.63 o 
   5  -3   5       88.57       93.30      7.38 o 
   6  -3   5     1018.99     1046.53     20.94 o 
   7  -3   5      484.27      525.70     15.82 o 
   8  -3   5        8.28        3.11      5.97 o 
   9  -3   5      120.96      136.97     19.27 o 
  10  -3   5       31.70       34.80      8.94 o 
  11  -3   5        6.95        5.02      7.28 o 
  12  -3   5        0.34        9.19      9.73 o 
  13  -3   5      132.60      150.75     16.73 o 
  14  -3   5        0.17        2.38      9.80 o 
 -13  -2   5       37.80       46.05     17.49 o 
 -12  -2   5        9.03        0.55     10.71 o 
 -11  -2   5       15.64       19.25     11.78 o 
 -10  -2   5        2.67       11.81     13.10 o 
  -9  -2   5      206.22      187.06     16.06 o 
  -8  -2   5      352.00      352.71     18.23 o 
  -7  -2   5       33.75       21.97      7.67 o 
  -6  -2   5       30.43       27.76     10.81 o 
  -5  -2   5       10.61        4.92      6.53 o 
  -4  -2   5      240.47      237.99     12.17 o 
  -3  -2   5      660.76      705.42     18.29 o 
  -2  -2   5       23.32       18.40      4.96 o 
  -1  -2   5        0.01        7.03      3.57 o 
   0  -2   5       15.79       15.95      4.56 o 
   1  -2   5      930.16      966.19     19.22 o 
   2  -2   5    13523.77    13551.22    148.53 o 
   3  -2   5     2372.77     2330.13     35.23 o 
   4  -2   5       39.88       40.66      5.49 o 
   5  -2   5      201.37      235.49      9.72 o 
   6  -2   5      237.74      270.59     13.32 o 
   7  -2   5       35.27       35.13      6.34 o 
   8  -2   5       51.12       52.50      6.91 o 
   9  -2   5       28.50       24.26      6.02 o 
  10  -2   5       88.50       88.61     17.25 o 
  11  -2   5        1.51       -7.32      7.45 o 
  12  -2   5      144.50      136.20     13.79 o 
  13  -2   5        1.27       -1.20      9.83 o 
  14  -2   5        1.25        3.52     35.75 o 
 -13  -1   5        0.67       10.45     21.42 o 
 -12  -1   5       60.01       52.38     13.68 o 
 -11  -1   5       25.04       31.27     21.32 o 
 -10  -1   5       60.21       62.24     13.14 o 
  -9  -1   5      314.67      316.37     22.06 o 
  -8  -1   5       10.16       11.67      7.71 o 
  -7  -1   5     1194.73     1222.08     27.51 o 
  -6  -1   5        0.23       -0.40      5.36 o 
  -5  -1   5      114.20      129.39     10.51 o 
  -4  -1   5      290.73      323.19     12.78 o 
  -3  -1   5       70.57       70.54      6.69 o 
  -2  -1   5      568.02      505.89     14.96 o 
  -1  -1   5      387.67      359.60     13.59 o 
   0  -1   5       28.88       30.85      4.50 o 
   1  -1   5      179.59      166.92      8.19 o 
   2  -1   5     4310.78     4445.74     52.83 o 
   3  -1   5     5134.21     4962.42     58.01 o 
   4  -1   5     1493.60     1487.66     23.83 o 
   5  -1   5       56.71       60.08      4.82 o 
   6  -1   5        6.60        7.72      2.99 o 
   7  -1   5     1200.66     1157.74     30.20 o 
   8  -1   5      136.31      128.91      8.36 o 
   9  -1   5        4.02       -1.89      3.79 o 
  10  -1   5       19.59       11.88      8.37 o 
  11  -1   5      216.60      222.33     31.33 o 
  12  -1   5        3.79      -11.73     24.60 o 
  13  -1   5        6.33       47.45     32.15 o 
  14  -1   5      105.50      155.35     47.16 o 
 -13   0   5       82.70      121.41     28.41 o 
 -12   0   5        0.55      -10.05     10.05 o 
 -11   0   5       34.47       40.52     12.72 o 
 -10   0   5       77.92       58.44     13.06 o 
  -9   0   5        3.18       11.91      8.52 o 
  -8   0   5      221.63      228.80     20.99 o 
  -7   0   5      401.20      437.37     18.92 o 
  -6   0   5        7.56        2.92      6.99 o 
  -5   0   5       18.72       14.83      6.62 o 
  -4   0   5     3420.63     3677.88     57.70 o 
  -3   0   5      110.52      104.62      8.07 o 
  -2   0   5     1266.03     1201.64     24.71 o 
  -1   0   5      222.92      213.09      8.84 o 
   0   0   5     4377.15     4261.29     50.99 o 
   1   0   5     2014.03     1960.00     28.77 o 
   2   0   5    18552.84    19300.20    217.97 o 
   3   0   5        8.81       17.85      4.08 o 
   4   0   5      508.40      536.84     12.67 o 
   5   0   5      293.05      298.00     11.64 o 
   6   0   5      330.43      309.15     11.62 o 
   7   0   5       93.01      103.05      9.00 o 
   8   0   5       17.53       18.99      4.19 o 
   9   0   5     1198.67     1253.66     75.72 o 
  10   0   5        1.04       -7.40     15.80 o 
  11   0   5        6.54       11.63     24.64 o 
  12   0   5        5.86       -7.75     16.26 o 
  13   0   5       10.62       13.73     18.71 o 
  14   0   5       11.92       -6.50     25.70 o 
 -13   1   5       49.88       44.18     21.67 o 
 -12   1   5        4.83       10.34     11.99 o 
 -11   1   5        2.16       -9.65      9.65 o 
 -10   1   5        0.03        4.31      9.60 o 
  -9   1   5        2.26        1.75      7.87 o 
  -8   1   5      111.34       99.85     12.05 o 
  -7   1   5       62.41       72.26      8.26 o 
  -6   1   5      603.96      624.27     18.28 o 
  -5   1   5        2.31        1.26      4.51 o 
  -4   1   5       46.82       52.44      5.66 o 
  -3   1   5     2541.81     2611.29     45.00 o 
  -2   1   5     2108.02     2021.79     32.01 o 
  -1   1   5     4231.07     3988.61     58.58 o 
   0   1   5        1.36        3.54      4.19 o 
   1   1   5      157.37      164.75      7.66 o 
   2   1   5     1325.12     1264.48     21.16 o 
   3   1   5      621.02      578.44     12.39 o 
   4   1   5     1165.84     1099.21     19.69 o 
   5   1   5        6.80        8.12      3.18 o 
   6   1   5       32.14       34.48      6.08 o 
   7   1   5       42.56       44.65      5.30 o 
   8   1   5      763.55      752.12     22.06 o 
   9   1   5        5.49       20.22     20.38 o 
  10   1   5      204.14      249.20     43.64 o 
  11   1   5       30.71       29.55     19.08 o 
  12   1   5        0.52       -5.40     16.13 o 
  13   1   5       81.15       96.83     27.14 o 
  14   1   5       88.26       53.45     31.98 o 
 -13   2   5       37.49       76.55     26.37 o 
 -12   2   5        3.77        5.90     12.58 o 
 -11   2   5        3.40       -3.42     10.92 o 
 -10   2   5       43.92       32.58     14.63 o 
  -9   2   5       16.73       11.14     11.53 o 
  -8   2   5      363.72      335.30     19.79 o 
  -7   2   5        0.65        0.92      5.82 o 
  -6   2   5       13.66       15.14      5.89 o 
  -5   2   5      110.47      123.67     10.34 o 
  -4   2   5     3400.87     3576.60     60.36 o 
  -3   2   5       16.74       14.37      5.39 o 
  -2   2   5     3234.90     3113.03     52.49 o 
  -1   2   5     4073.18     3833.80     53.36 o 
   0   2   5     2898.28     2743.54     40.17 o 
   1   2   5     1414.96     1379.68     25.02 o 
   2   2   5     4442.74     4230.54     56.62 o 
   3   2   5       31.24       32.06      4.72 o 
   4   2   5      374.89      375.34     11.11 o 
   5   2   5      642.81      593.71     14.23 o 
   6   2   5      236.20      247.08      9.08 o 
   7   2   5      746.39      759.83     19.66 o 
   8   2   5       32.99       38.90      5.77 o 
   9   2   5       10.20       12.14      4.42 o 
  10   2   5       75.87       64.24      8.52 o 
  11   2   5      106.99       92.52     36.29 o 
  12   2   5       24.30      -24.35     24.35 o 
  13   2   5       19.85       13.53     20.82 o 
  14   2   5       11.17       15.56     25.75 o 
 -13   3   5        6.61       40.60     38.03 o 
 -12   3   5        3.95       14.29     14.85 o 
 -11   3   5        3.24        5.27     11.69 o 
 -10   3   5       37.71       46.08     12.62 o 
  -9   3   5      129.59      131.94     16.90 o 
  -8   3   5      197.42      189.45     28.86 o 
  -7   3   5      290.67      292.98     17.92 o 
  -6   3   5       87.63       99.64     10.27 o 
  -5   3   5      290.55      330.26     16.41 o 
  -4   3   5       53.99       66.52      8.40 o 
  -3   3   5     1928.21     1963.96     38.12 o 
  -2   3   5      184.21      194.73      9.98 o 
  -1   3   5      113.32      118.10      8.60 o 
   0   3   5       59.51       58.49      6.46 o 
   1   3   5       72.29       95.49      7.11 o 
   2   3   5      638.74      606.07     14.38 o 
   3   3   5      471.80      465.36     13.46 o 
   4   3   5      405.79      396.40     12.80 o 
   5   3   5      627.97      627.04     17.53 o 
   6   3   5       62.22       55.52      7.44 o 
   7   3   5      801.89      848.22     17.69 o 
   8   3   5      407.18      395.40     17.20 o 
   9   3   5       38.98       38.29      6.70 o 
  10   3   5      234.63      218.39     11.52 o 
  11   3   5        2.99        6.84      8.00 o 
  12   3   5      427.47      408.53     19.98 o 
  13   3   5       45.92       49.45     10.20 o 
 -12   4   5        2.92        4.01     14.84 o 
 -11   4   5        1.24       -7.46     11.81 o 
 -10   4   5       15.33       26.76     12.92 o 
  -9   4   5      280.41      299.26     23.49 o 
  -8   4   5      248.38      246.90     21.61 o 
  -7   4   5        5.54       17.28      8.77 o 
  -6   4   5      915.13      911.96     25.86 o 
  -5   4   5       56.76       60.60      8.96 o 
  -4   4   5       78.56       92.96      9.73 o 
  -3   4   5      267.38      278.66     18.62 o 
  -2   4   5      160.64      208.24     13.59 o 
  -1   4   5       17.91       24.57      6.54 o 
   0   4   5        4.22        9.39      5.89 o 
   1   4   5      470.49      468.15     17.54 o 
   2   4   5      379.36      401.80     13.78 o 
   3   4   5      381.02      359.32     13.84 o 
   4   4   5      234.18      238.40     11.86 o 
   5   4   5      773.17      694.23     19.95 o 
   6   4   5      393.13      419.59     21.10 o 
   7   4   5        8.64       14.47      6.24 o 
   8   4   5      263.79      283.84     13.07 o 
   9   4   5      145.09      141.12     11.33 o 
  10   4   5       97.04       92.90     11.27 o 
  11   4   5      787.35      834.23     28.43 o 
  12   4   5       22.87       28.55      8.70 o 
  13   4   5       29.84       20.87     10.91 o 
  14   4   5       16.88        0.13     10.65 o 
  15   4   5        0.68        1.99      9.90 o 
 -12   5   5        5.17       13.34     24.85 o 
 -11   5   5        9.09       -5.18     14.89 o 
 -10   5   5        1.12        9.03     11.94 o 
  -9   5   5       76.16       66.52     12.60 o 
  -8   5   5      113.45      111.39     15.68 o 
  -7   5   5     1235.35     1128.26     33.76 o 
  -6   5   5        5.04        3.74      7.88 o 
  -5   5   5       20.25       18.43      8.65 o 
  -4   5   5      171.23      190.24     12.54 o 
  -3   5   5      217.98      220.23     13.10 o 
  -2   5   5     2569.97     2534.09     52.69 o 
  -1   5   5      342.68      326.94     17.69 o 
   0   5   5      320.09      285.55     13.74 o 
   1   5   5        1.95        2.60      5.37 o 
   2   5   5     3300.91     3469.77     65.43 o 
   3   5   5      211.14      231.39     13.09 o 
   4   5   5       39.96       24.88      6.93 o 
   5   5   5       92.42       89.89      9.63 o 
   6   5   5      480.75      541.59     22.27 o 
   7   5   5      467.06      495.34     20.03 o 
   8   5   5       45.22       63.62      8.54 o 
   9   5   5       32.26       28.71      6.94 o 
  10   5   5      233.41      236.76     18.51 o 
  11   5   5      920.94      958.26     33.69 o 
  12   5   5        0.78        5.17      9.02 o 
  13   5   5       11.27        7.11     21.35 o 
  14   5   5        1.52       15.88     12.46 o 
  15   5   5        0.01        6.52     12.37 o 
 -12   6   5        3.75        5.25     34.42 o 
 -11   6   5       15.05       38.00     17.76 o 
 -10   6   5        9.20       21.60     19.17 o 
  -9   6   5        0.63      -12.97     12.97 o 
  -8   6   5      212.57      195.63     18.76 o 
  -7   6   5      567.37      535.92     39.03 o 
  -6   6   5       13.89       11.11      8.83 o 
  -5   6   5        0.04       -0.94      6.34 o 
  -4   6   5        0.01        8.17      6.45 o 
  -3   6   5        0.42       -2.52      6.52 o 
  -2   6   5      287.92      315.47     17.42 o 
  -1   6   5        0.34        2.05      6.38 o 
   0   6   5       22.60       10.20      6.70 o 
   1   6   5      105.60      115.64     10.79 o 
   2   6   5      110.46      127.77     15.75 o 
   3   6   5      725.63      741.08     28.14 o 
   4   6   5        0.88        2.25      6.23 o 
   5   6   5       55.53       59.43      9.55 o 
   6   6   5      159.74      179.61     15.73 o 
   7   6   5       62.06       77.62     10.22 o 
   8   6   5       41.19       41.72      8.69 o 
   9   6   5       10.31        7.23      7.91 o 
  10   6   5        9.23       17.35     12.19 o 
  11   6   5      234.10      214.12     19.74 o 
  12   6   5      231.94      186.68     18.64 o 
  13   6   5       17.85       -0.94     10.36 o 
  14   6   5        7.49       11.12     13.80 o 
  15   6   5        9.52       25.82     15.27 o 
 -11   7   5        0.10        1.18     17.46 o 
 -10   7   5       18.49       42.78     29.55 o 
  -9   7   5        0.56        8.41     15.86 o 
  -8   7   5        5.83       12.26     13.82 o 
  -7   7   5        0.04        0.02     16.93 o 
  -6   7   5        0.87       -9.68      9.68 o 
  -5   7   5       31.87       43.76      9.54 o 
  -4   7   5      763.80      780.65     36.79 o 
  -3   7   5      721.87      811.01     32.87 o 
  -2   7   5        0.35       -5.23      7.84 o 
  -1   7   5       84.11       67.04     11.04 o 
   0   7   5       88.24       88.31     10.66 o 
   1   7   5        8.62       14.18      7.45 o 
   2   7   5      791.85      785.94     30.99 o 
   3   7   5      702.68      674.74     47.42 o 
   4   7   5        0.04        3.05      6.93 o 
   5   7   5      343.32      369.66     19.93 o 
   6   7   5      160.88      129.37     14.93 o 
   7   7   5       17.65        9.87      8.28 o 
   8   7   5      342.25      319.05     20.20 o 
   9   7   5       87.01       78.49     15.39 o 
  10   7   5       91.74       93.72     16.59 o 
  11   7   5      114.41      130.13     17.94 o 
  12   7   5        1.82        6.34     11.82 o 
  13   7   5        4.20       17.40     12.48 o 
  14   7   5        6.91       12.30     15.94 o 
  15   7   5        5.12      -10.13     19.86 o 
 -10   8   5        2.27        3.19     20.67 o 
  -9   8   5       43.01       40.29     18.16 o 
  -8   8   5       16.78       13.74     14.54 o 
  -7   8   5        5.93      -12.78     12.78 o 
  -6   8   5        0.23        0.36     11.73 o 
  -5   8   5       54.20       46.14     13.43 o 
  -4   8   5      783.57      779.28     32.37 o 
  -3   8   5      398.55      380.90     26.91 o 
  -2   8   5      208.16      206.29     24.52 o 
  -1   8   5       50.25       43.03     10.77 o 
   0   8   5       56.10       38.33     15.36 o 
   1   8   5      107.13      109.10     13.17 o 
   2   8   5        3.22       -2.20      7.82 o 
   3   8   5       17.11       23.78     10.98 o 
   4   8   5      281.21      296.61     19.80 o 
   5   8   5       83.18       70.53     11.70 o 
   6   8   5       14.42        4.90      9.68 o 
   7   8   5       36.67       28.31     12.13 o 
   8   8   5       11.92        5.80     10.27 o 
   9   8   5       52.62       69.10     16.14 o 
  10   8   5        0.16       -1.79     12.02 o 
  11   8   5        3.53        3.54     12.47 o 
  12   8   5        0.11       -5.60     11.66 o 
  13   8   5       34.34       48.66     15.58 o 
  14   8   5        2.08       -1.44     24.25 o 
 -10   9   5       95.84       83.81     26.66 o 
  -9   9   5       21.43       22.24     22.89 o 
  -8   9   5        2.38      -13.67     19.29 o 
  -7   9   5        1.31       -9.61     13.65 o 
  -6   9   5       34.52       37.96     23.55 o 
  -5   9   5      142.30      134.19     20.21 o 
  -4   9   5      138.56      147.01     22.10 o 
  -3   9   5      354.78      344.86     31.23 o 
  -2   9   5      182.04      148.93     21.79 o 
  -1   9   5      606.29      617.78     40.28 o 
   0   9   5        0.62        8.27      9.67 o 
   1   9   5       64.18       60.45     12.50 o 
   2   9   5        4.87        8.23      9.69 o 
   3   9   5      242.92      215.91     24.94 o 
   4   9   5       85.25       78.82     13.36 o 
   5   9   5      517.96      468.65     29.33 o 
   6   9   5      261.62      280.15     23.49 o 
   7   9   5      117.17      118.34     17.45 o 
   8   9   5     1020.29      989.15     39.18 o 
   9   9   5        1.91        6.18     14.58 o 
  10   9   5        1.62       -5.75     13.74 o 
  11   9   5        1.41        4.54     15.61 o 
  12   9   5        2.65        7.75     15.45 o 
  13   9   5       19.10       25.39     19.12 o 
  14   9   5        0.38       16.67     33.51 o 
  -9  10   5       10.79       31.37     23.18 o 
  -8  10   5        0.06       11.78     22.57 o 
  -7  10   5        3.92       -0.48     24.37 o 
  -6  10   5       33.78      107.50     27.64 o 
  -5  10   5       11.29        9.89     14.41 o 
  -4  10   5       85.27       57.65     15.29 o 
  -3  10   5        1.07       14.55     15.68 o 
  -2  10   5       10.65       11.70     15.75 o 
  -1  10   5      609.24      565.28     40.49 o 
   0  10   5      316.67      344.03     63.93 o 
   1  10   5      234.70      233.96     27.62 o 
   2  10   5      107.79       73.36     19.35 o 
   3  10   5      187.93      211.48     45.62 o 
   4  10   5       14.21       32.64     15.16 o 
   5  10   5      141.34       98.81     20.67 o 
   6  10   5      167.11      163.11     24.14 o 
   7  10   5      662.21      648.94     42.37 o 
   8  10   5      208.39      154.08     23.75 o 
   9  10   5        0.40       13.51     25.27 o 
  10  10   5       34.21       29.92     18.75 o 
  11  10   5       34.56       65.59     55.18 o 
  12  10   5       22.05       29.57     20.48 o 
  13  10   5        2.04        9.45     29.15 o 
  -8  11   5        5.74       -4.36     19.57 o 
  -7  11   5       15.12        1.11     29.51 o 
  -6  11   5       10.96       12.08     21.25 o 
  -5  11   5       18.97        0.50     19.72 o 
  -4  11   5        1.30       -5.54     15.41 o 
  -3  11   5        5.87        7.68     15.74 o 
  -2  11   5       25.17       16.42     16.06 o 
  -1  11   5      192.64      192.63     34.35 o 
   0  11   5       98.34       66.44     39.56 o 
   1  11   5      252.56      253.56     37.36 o 
   2  11   5       77.38       72.72     39.71 o 
   3  11   5      770.45      848.56     52.95 o 
   4  11   5        0.20       22.70     21.82 o 
   5  11   5       99.32      100.63     22.04 o 
   6  11   5      244.04      198.24     26.65 o 
   7  11   5       77.58       81.05     19.78 o 
   8  11   5       57.06       47.26     39.08 o 
   9  11   5       11.39      -17.39     17.39 o 
  10  11   5        0.13        5.07     17.33 o 
  11  11   5        0.03       -2.40     17.00 o 
  12  11   5       18.29       31.35     21.74 o 
  13  11   5       29.35       18.80     57.39 o 
  -7  12   5        0.22       46.25     33.75 o 
  -6  12   5       30.22       46.83     32.59 o 
  -5  12   5        0.54      -21.70     24.35 o 
  -4  12   5        0.43       25.88     21.80 o 
  -3  12   5       12.07        3.51     28.13 o 
  -2  12   5        2.19      -11.28     20.78 o 
  -1  12   5        8.78      -18.40     18.40 o 
   0  12   5      178.43      198.67     36.24 o 
   1  12   5      157.53      146.80     67.97 o 
   2  12   5        0.83       -5.11     19.95 o 
   3  12   5      135.83      130.23     55.49 o 
   4  12   5        6.54       -0.94     16.13 o 
   5  12   5        0.79       11.27     20.32 o 
   6  12   5        1.41       12.68     21.29 o 
   7  12   5        0.05       13.37     16.85 o 
   8  12   5        0.00       14.37     22.09 o 
   9  12   5        4.74       37.28     27.78 o 
  10  12   5       41.54       34.56     25.06 o 
  11  12   5       74.41       94.60     28.16 o 
  12  12   5        7.28       -9.03     19.69 o 
  -6  13   5       10.52       33.51     36.40 o 
  -5  13   5       23.14       20.28     35.14 o 
  -4  13   5       34.55       57.45     36.14 o 
  -3  13   5        5.46      -20.84     22.25 o 
  -2  13   5       26.21       42.68     26.28 o 
  -1  13   5       42.05       37.71     24.71 o 
   0  13   5       95.20       46.47     29.66 o 
   1  13   5        0.10       13.51     23.55 o 
   2  13   5       20.27       17.25     37.53 o 
   3  13   5       30.91       29.11     38.70 o 
   4  13   5        2.06       -9.28     20.16 o 
   5  13   5        0.22        3.54     20.62 o 
   6  13   5        8.66       -7.77     19.36 o 
   7  13   5        6.05        2.24     24.16 o 
   8  13   5        0.01      -16.25     23.09 o 
   9  13   5        4.62       -9.57     26.74 o 
  10  13   5        3.32       -4.23     21.25 o 
  11  13   5        2.57       -3.05     24.08 o 
  -4  14   5        0.47       25.59     37.12 o 
  -3  14   5        3.64       75.94     42.63 o 
  -2  14   5        0.08      -13.51     21.65 o 
  -1  14   5        0.29        7.91     36.49 o 
   0  14   5       40.89       25.87     25.62 o 
   1  14   5        3.78       17.89     26.22 o 
   2  14   5       34.40        4.41     23.60 o 
   3  14   5        0.57        9.04     24.57 o 
   4  14   5       59.32       52.33     39.01 o 
   5  14   5        0.25       11.66     35.59 o 
   6  14   5        5.91        1.32     20.66 o 
   7  14   5        4.47       -5.21     35.56 o 
   8  14   5        7.65        7.13     29.20 o 
   9  14   5        1.69       19.61     28.13 o 
  -2  15   5        3.83        3.48     42.32 o 
  -1  15   5       49.62       35.92     28.72 o 
   0  15   5        2.88       10.68     27.27 o 
   1  15   5        4.44        1.03     23.02 o 
   2  15   5        1.70       -5.01     26.18 o 
   3  15   5        0.22       18.13     23.39 o 
   4  15   5       72.03      124.26     73.52 o 
   5  15   5        0.58        2.73     27.91 o 
   6  15   5        6.22       42.44     39.78 o 
   7  15   5        0.85       10.08     32.42 o 
  -4 -14   6        0.01       27.32     31.45 o 
  -3 -14   6        2.79      -21.09     21.09 o 
  -2 -14   6        8.32      -25.70     25.70 o 
  -1 -14   6       50.31       52.93     30.63 o 
   0 -14   6        0.39      -22.01     25.61 o 
   1 -14   6       33.91       66.69     31.54 o 
   2 -14   6       60.77       35.48     29.68 o 
   3 -14   6       60.43       77.26     42.12 o 
  -6 -13   6        0.02        0.63     29.29 o 
  -5 -13   6        0.01       29.43     25.01 o 
  -4 -13   6        3.33       -8.97     24.39 o 
  -3 -13   6        8.83       34.37     27.34 o 
  -2 -13   6        3.95        3.21     39.74 o 
  -1 -13   6        0.11       -0.79     24.62 o 
   0 -13   6       20.84       28.30     35.33 o 
   1 -13   6        1.26       -5.43     24.17 o 
   2 -13   6        3.03       23.69     27.07 o 
   3 -13   6      115.96      109.82     32.60 o 
   4 -13   6        6.49       14.35     35.12 o 
   5 -13   6      123.90      173.79     54.14 o 
   6 -13   6       13.07       29.46     31.99 o 
  -8 -12   6       17.55       30.98     32.33 o 
  -7 -12   6       23.73      -12.49     26.51 o 
  -6 -12   6       16.27        0.59     33.72 o 
  -5 -12   6       51.17       40.50     26.38 o 
  -4 -12   6        3.09        6.62     24.05 o 
  -3 -12   6        9.01       12.86     22.12 o 
  -2 -12   6      150.63      168.19     36.34 o 
  -1 -12   6      114.83       79.06     28.28 o 
   0 -12   6       10.51        3.91     23.03 o 
   1 -12   6       30.30       30.29     42.76 o 
   2 -12   6        7.18       -1.59     23.16 o 
   3 -12   6      253.48      220.14     63.61 o 
   4 -12   6       39.85       30.59     34.79 o 
   5 -12   6       87.60       51.53     37.04 o 
   6 -12   6       18.99      -24.01     26.85 o 
   7 -12   6        2.20       -4.29     27.76 o 
   8 -12   6        3.88       65.26     30.58 o 
  -9 -11   6       32.54       80.89     27.13 o 
  -8 -11   6        3.07       18.03     22.18 o 
  -7 -11   6       19.13       36.05     26.07 o 
  -6 -11   6        5.28       12.18     18.06 o 
  -5 -11   6       37.25       39.01     19.25 o 
  -4 -11   6       51.25       34.49     23.51 o 
  -3 -11   6       23.94       45.50     59.38 o 
  -2 -11   6      411.99      376.08     47.24 o 
  -1 -11   6        0.57       17.88     22.60 o 
   0 -11   6        0.07      -10.99     19.77 o 
   1 -11   6        7.77       18.96     21.46 o 
   2 -11   6       13.19       -4.74     16.72 o 
   3 -11   6       43.16       14.82     22.10 o 
   4 -11   6        0.49      -15.05     15.05 o 
   5 -11   6        1.80       58.61     24.62 o 
   6 -11   6        2.98        2.36     27.39 o 
   7 -11   6       47.49       59.71     26.26 o 
   8 -11   6       90.46      117.92     31.09 o 
   9 -11   6       61.63       63.67     45.66 o 
 -10 -10   6        1.49       -5.40     18.46 o 
  -9 -10   6       25.88       41.30     23.56 o 
  -8 -10   6        5.93        1.10     16.40 o 
  -7 -10   6       16.86       -0.89     19.62 o 
  -6 -10   6        0.68       -8.10     13.61 o 
  -5 -10   6      163.39      129.25     23.45 o 
  -4 -10   6        4.46       29.98     18.10 o 
  -3 -10   6        5.67        6.18     13.41 o 
  -2 -10   6        1.79       -3.36     12.87 o 
  -1 -10   6      551.24      511.92     51.02 o 
   0 -10   6        5.00       -1.79     17.71 o 
   1 -10   6        0.61      -15.42     15.42 o 
   2 -10   6       10.62       29.26     16.04 o 
   3 -10   6       48.81       52.67     19.19 o 
   4 -10   6        4.55        5.03     20.50 o 
   5 -10   6        0.01      -13.47     13.47 o 
   6 -10   6       31.91       42.25     37.09 o 
   7 -10   6       31.83        7.67     18.64 o 
   8 -10   6        5.18      -24.06     34.39 o 
   9 -10   6       17.34        8.50     20.71 o 
  10 -10   6        9.84       29.82     23.75 o 
 -11  -9   6        3.22       11.29     19.01 o 
 -10  -9   6       12.59       -3.41     27.47 o 
  -9  -9   6       21.81        2.26     17.52 o 
  -8  -9   6       42.27       62.46     21.13 o 
  -7  -9   6       16.26       14.14     16.98 o 
  -6  -9   6      153.60      155.69     21.11 o 
  -5  -9   6      147.38      145.08     24.25 o 
  -4  -9   6      208.86      169.61     21.28 o 
  -3  -9   6       54.06       36.96     15.23 o 
  -2  -9   6       40.59       32.70     17.18 o 
  -1  -9   6        5.86        5.86     10.39 o 
   0  -9   6        8.62        5.43      9.19 o 
   1  -9   6       44.44       50.66     17.15 o 
   2  -9   6       17.84        2.19     13.74 o 
   3  -9   6        5.76       -1.99     12.99 o 
   4  -9   6        0.21        5.23     13.44 o 
   5  -9   6        0.01       10.71     13.55 o 
   6  -9   6       27.37       28.16     18.66 o 
   7  -9   6       34.70       45.75     20.78 o 
   8  -9   6       51.93       76.61     22.53 o 
   9  -9   6       22.14       49.77     33.67 o 
  10  -9   6       67.10       27.87     22.37 o 
  11  -9   6        7.20       15.52     22.10 o 
 -11  -8   6        1.09        4.59     15.74 o 
 -10  -8   6        2.23        8.18     17.14 o 
  -9  -8   6        4.87      -14.74     14.74 o 
  -8  -8   6        0.41       -1.94     28.10 o 
  -7  -8   6        3.62        6.87     15.34 o 
  -6  -8   6       43.30       39.76     14.26 o 
  -5  -8   6      423.19      418.81     29.66 o 
  -4  -8   6      249.87      290.56     50.42 o 
  -3  -8   6       22.27       19.76     11.85 o 
  -2  -8   6       18.16       11.80      8.42 o 
  -1  -8   6       87.48       89.55     13.38 o 
   0  -8   6       54.11       62.51     10.67 o 
   1  -8   6       42.03       41.98     13.14 o 
   2  -8   6      244.63      265.15     27.07 o 
   3  -8   6      352.04      326.12     29.40 o 
   4  -8   6      568.47      520.03     44.01 o 
   5  -8   6       95.59       98.85     36.25 o 
   6  -8   6       10.83       -5.19     12.16 o 
   7  -8   6       92.09       82.25     21.64 o 
   8  -8   6        0.02        3.83     15.93 o 
   9  -8   6        2.28       -3.25     26.42 o 
  10  -8   6        0.32        7.95     16.36 o 
  11  -8   6        3.22       31.99     19.00 o 
  12  -8   6       10.77       38.48     20.52 o 
 -12  -7   6        4.41        1.64     18.62 o 
 -11  -7   6        0.30        2.39     16.71 o 
 -10  -7   6       10.55       -3.48     15.17 o 
  -9  -7   6       27.34       11.90     27.72 o 
  -8  -7   6        2.51        2.30     13.54 o 
  -7  -7   6       18.95       24.40     14.06 o 
  -6  -7   6       39.82       32.31     13.32 o 
  -5  -7   6      197.12      205.89     23.30 o 
  -4  -7   6       34.21       42.66     12.76 o 
  -3  -7   6       27.83       33.37     10.56 o 
  -2  -7   6        1.24        1.22      6.58 o 
  -1  -7   6       43.79       43.18      9.11 o 
   0  -7   6      316.52      333.10     17.71 o 
   1  -7   6       27.82       28.20      7.07 o 
   2  -7   6      983.29     1011.89     33.33 o 
   3  -7   6      543.83      511.00     27.08 o 
   4  -7   6      164.24      175.78     18.65 o 
   5  -7   6      116.27      149.56     17.44 o 
   6  -7   6       42.65       34.12     11.96 o 
   7  -7   6        8.37       11.97     13.26 o 
   8  -7   6       21.28       35.88     14.00 o 
   9  -7   6        4.34       -4.42     12.17 o 
  10  -7   6        5.23       -5.77     12.19 o 
  11  -7   6       29.16       31.10     30.54 o 
  12  -7   6        2.96        3.27     16.56 o 
 -12  -6   6        0.02       13.84     17.25 o 
 -11  -6   6        5.29       16.01     16.43 o 
 -10  -6   6       10.21        7.69     14.16 o 
  -9  -6   6        6.53        8.95     15.17 o 
  -8  -6   6      102.95       93.53     19.01 o 
  -7  -6   6      234.20      219.29     27.85 o 
  -6  -6   6       85.55       93.48     14.05 o 
  -5  -6   6      549.25      551.46     27.89 o 
  -4  -6   6        1.49        4.38      7.48 o 
  -3  -6   6       50.40       34.41      8.89 o 
  -2  -6   6      325.50      311.40     19.56 o 
  -1  -6   6        0.84        4.82      6.20 o 
   0  -6   6     1123.62     1150.36     29.16 o 
   1  -6   6      183.20      193.57     16.32 o 
   2  -6   6       59.97       57.03      7.74 o 
   3  -6   6       14.73       20.68      8.94 o 
   4  -6   6       25.45       35.25     10.88 o 
   5  -6   6      169.35      193.31     17.90 o 
   6  -6   6        1.67        8.07      9.40 o 
   7  -6   6      533.55      558.01     28.75 o 
   8  -6   6      123.73      128.33     18.41 o 
   9  -6   6       30.70       21.17     12.51 o 
  10  -6   6      111.81      108.83     17.94 o 
  11  -6   6        9.62        5.94     14.45 o 
  12  -6   6      120.56      120.95     18.54 o 
  13  -6   6      105.28      173.84     27.07 o 
 -12  -5   6        0.01      -14.51     14.51 o 
 -11  -5   6        1.34        1.68     15.07 o 
 -10  -5   6        1.09      -15.48     15.48 o 
  -9  -5   6        4.71        2.05     12.09 o 
  -8  -5   6      203.10      222.17     33.14 o 
  -7  -5   6       16.96       12.70     10.48 o 
  -6  -5   6      251.33      235.43     18.28 o 
  -5  -5   6      245.41      273.78     19.21 o 
  -4  -5   6       76.44       81.38     10.61 o 
  -3  -5   6        9.91        4.97      6.88 o 
  -2  -5   6       12.00        6.12      6.65 o 
  -1  -5   6      723.90      745.33     22.42 o 
   0  -5   6       73.01       74.92      8.26 o 
   1  -5   6        0.06       -5.75      6.61 o 
   2  -5   6       43.99       39.31      6.89 o 
   3  -5   6        2.83        6.98      7.40 o 
   4  -5   6      323.51      332.22     24.28 o 
   5  -5   6       41.68       38.31      7.09 o 
   6  -5   6      176.08      197.66     12.59 o 
   7  -5   6        3.14        3.25      7.72 o 
   8  -5   6       28.45       30.59     11.77 o 
   9  -5   6       31.89       30.67     12.03 o 
  10  -5   6        0.09       -2.44     10.50 o 
  11  -5   6       12.10       14.32     11.51 o 
  12  -5   6       85.24       58.87     15.74 o 
  13  -5   6        0.67        2.98     15.00 o 
  14  -5   6        0.37        1.47     15.91 o 
 -13  -4   6       27.65       49.83     20.59 o 
 -12  -4   6       28.97       45.51     17.82 o 
 -11  -4   6       64.40      115.58     20.98 o 
 -10  -4   6        5.95        7.57     17.38 o 
  -9  -4   6        1.73        2.24     10.23 o 
  -8  -4   6        1.11       -3.73     10.50 o 
  -7  -4   6       34.89       39.73     11.12 o 
  -6  -4   6        0.17        3.74      8.34 o 
  -5  -4   6      123.80      117.79     12.98 o 
  -4  -4   6       40.89       31.19      7.96 o 
  -3  -4   6      914.95      943.15     26.01 o 
  -2  -4   6      328.98      379.82     17.92 o 
  -1  -4   6       23.16       34.28      6.70 o 
   0  -4   6       86.54       98.85      8.67 o 
   1  -4   6       85.85       86.08     10.24 o 
   2  -4   6        5.94       -3.01      5.85 o 
   3  -4   6       13.30        6.80      6.11 o 
   4  -4   6       15.74        1.65      5.15 o 
   5  -4   6        1.08        0.31      5.23 o 
   6  -4   6       17.37       19.59      6.60 o 
   7  -4   6       29.16       34.59      7.56 o 
   8  -4   6      235.88      227.89     17.42 o 
   9  -4   6        4.86        3.24      8.25 o 
  10  -4   6       56.31       61.52     11.52 o 
  11  -4   6      117.71      132.46     17.90 o 
  12  -4   6        5.31       -4.46     12.08 o 
  13  -4   6       20.83       14.69     13.11 o 
  14  -4   6        4.12       -5.38     16.97 o 
 -13  -3   6       31.38       62.72     19.62 o 
 -12  -3   6        5.75        2.87     14.47 o 
 -11  -3   6       35.39       20.89     15.32 o 
 -10  -3   6        2.57       -9.42      9.42 o 
  -9  -3   6        1.80       -6.93      8.91 o 
  -8  -3   6      135.83      124.98     16.38 o 
  -7  -3   6      495.33      479.93     24.53 o 
  -6  -3   6        0.15       11.59      7.89 o 
  -5  -3   6      775.62      786.94     26.13 o 
  -4  -3   6       36.58       32.82      9.79 o 
  -3  -3   6       96.51      102.27     10.10 o 
  -2  -3   6      228.73      239.02     13.63 o 
  -1  -3   6      614.86      608.39     18.27 o 
   0  -3   6       77.98       75.11      8.66 o 
   1  -3   6       17.38       21.19      5.56 o 
   2  -3   6      654.84      670.28     20.04 o 
   3  -3   6      162.86      142.91      9.89 o 
   4  -3   6        0.40        0.43      5.13 o 
   5  -3   6      235.87      237.02     11.06 o 
   6  -3   6      171.66      185.58     11.39 o 
   7  -3   6       91.21       86.12      9.80 o 
   8  -3   6       11.12       23.52      7.47 o 
   9  -3   6      126.14      116.60     16.28 o 
  10  -3   6       15.24       27.41      8.45 o 
  11  -3   6        2.45       10.12      7.63 o 
  12  -3   6       11.84        7.13     10.21 o 
  13  -3   6        8.55       14.82     11.21 o 
  14  -3   6        3.81        1.56     10.68 o 
 -13  -2   6       17.17       25.29     17.43 o 
 -12  -2   6       39.34       26.38     18.68 o 
 -11  -2   6       10.22       55.48     16.56 o 
 -10  -2   6       20.13       27.97     11.88 o 
  -9  -2   6      325.75      271.39     22.42 o 
  -8  -2   6      281.64      317.34     20.77 o 
  -7  -2   6        0.48        7.41      6.90 o 
  -6  -2   6      259.73      214.25     14.35 o 
  -5  -2   6      161.47      171.39     12.70 o 
  -4  -2   6      263.37      250.18     14.53 o 
  -3  -2   6        0.87        3.57      5.85 o 
  -2  -2   6     2580.83     2552.70     55.17 o 
  -1  -2   6      786.05      805.85     23.65 o 
   0  -2   6     1930.34     2004.12     35.19 o 
   1  -2   6     1261.60     1248.97     23.66 o 
   2  -2   6     1333.44     1410.08     23.81 o 
   3  -2   6     2610.10     2608.72     39.68 o 
   4  -2   6     2356.57     2427.15     40.37 o 
   5  -2   6      555.04      619.89     15.63 o 
   6  -2   6        0.00       -3.54      4.55 o 
   7  -2   6      104.99      107.07      9.86 o 
   8  -2   6       92.73       87.09      8.68 o 
   9  -2   6      156.56      163.41     10.93 o 
  10  -2   6      106.02      129.52     11.31 o 
  11  -2   6        4.20        1.71      6.19 o 
  12  -2   6        0.23        7.09     10.46 o 
  13  -2   6       24.98       12.21      9.43 o 
  14  -2   6      122.23       73.75     39.21 o 
 -13  -1   6       10.35        2.55     15.22 o 
 -12  -1   6        7.38      -13.08     13.08 o 
 -11  -1   6       34.54       37.65     14.87 o 
 -10  -1   6       51.08       90.41     15.35 o 
  -9  -1   6        2.25       -4.85      9.43 o 
  -8  -1   6      615.11      561.71     30.02 o 
  -7  -1   6        7.00        9.53      7.07 o 
  -6  -1   6       18.94       24.88      7.48 o 
  -5  -1   6        1.27       -5.28      5.28 o 
  -4  -1   6      299.57      339.38     13.82 o 
  -3  -1   6     1350.40     1416.94     26.79 o 
  -2  -1   6      739.63      715.43     17.53 o 
  -1  -1   6      705.04      734.55     19.19 o 
   0  -1   6       11.43       13.03      4.52 o 
   1  -1   6      136.64      154.34      8.52 o 
   2  -1   6     1558.72     1638.37     25.80 o 
   3  -1   6     2442.88     2402.46     34.29 o 
   4  -1   6       11.65       22.82      4.75 o 
   5  -1   6      282.02      295.25     11.40 o 
   6  -1   6      146.56      131.09      9.59 o 
   7  -1   6      246.12      228.58      9.49 o 
   8  -1   6       69.49       67.15      7.27 o 
   9  -1   6       42.66       31.37      5.89 o 
  10  -1   6        0.00       -1.73      4.70 o 
  11  -1   6       53.77       47.44      9.32 o 
  12  -1   6       82.20       76.44     27.35 o 
  13  -1   6        7.59       23.15     29.10 o 
  14  -1   6        0.56      -26.33     26.33 o 
 -13   0   6        2.27       22.43     23.64 o 
 -12   0   6        2.36       29.12     23.85 o 
 -11   0   6        1.36        3.22     10.78 o 
 -10   0   6       22.40       31.00     12.24 o 
  -9   0   6      100.51      111.21     15.44 o 
  -8   0   6        0.01       -1.77      9.56 o 
  -7   0   6      136.51      141.61     12.50 o 
  -6   0   6      165.27      163.00     12.68 o 
  -5   0   6      480.78      473.97     19.83 o 
  -4   0   6      165.65      177.78     11.02 o 
  -3   0   6      995.19     1086.88     27.82 o 
  -2   0   6       39.82       43.27      5.82 o 
  -1   0   6      410.65      400.52     13.60 o 
   0   0   6     3530.23     3459.44     43.81 o 
   1   0   6     1973.48     1938.22     28.84 o 
   2   0   6     1511.37     1479.98     23.61 o 
   3   0   6      834.05      896.69     17.70 o 
   4   0   6     1080.91     1098.53     19.73 o 
   5   0   6     1524.63     1558.23     28.30 o 
   6   0   6        4.75        0.75      3.14 o 
   7   0   6       39.83       33.63      5.84 o 
   8   0   6     1074.36     1073.78     23.75 o 
   9   0   6      145.35      138.43      8.22 o 
  10   0   6       36.37       40.39     12.36 o 
  11   0   6      283.08      342.76     56.70 o 
  12   0   6      174.10      185.22     45.17 o 
  13   0   6      179.80      163.89     45.65 o 
  14   0   6       99.72      148.74     45.27 o 
 -13   1   6        0.13      -17.34     20.37 o 
 -12   1   6        5.62       20.95     14.64 o 
 -11   1   6        3.06       -8.58     10.16 o 
 -10   1   6        0.52        7.15     11.02 o 
  -9   1   6        2.92        1.92     10.72 o 
  -8   1   6      502.87      470.40     21.75 o 
  -7   1   6       54.81       61.26      8.17 o 
  -6   1   6      214.63      214.35     19.20 o 
  -5   1   6       44.58       35.92      6.51 o 
  -4   1   6      204.79      257.65     14.15 o 
  -3   1   6     1410.04     1381.17     27.98 o 
  -2   1   6      526.71      534.69     16.92 o 
  -1   1   6     1078.85     1070.60     26.92 o 
   0   1   6      228.05      227.54      9.23 o 
   1   1   6      358.98      348.52     12.84 o 
   2   1   6      377.38      369.74     11.46 o 
   3   1   6      125.01      133.82      7.89 o 
   4   1   6      275.44      306.56     10.99 o 
   5   1   6      342.22      375.12     12.21 o 
   6   1   6       44.25       48.16      5.77 o 
   7   1   6     1036.36      998.54     24.40 o 
   8   1   6      201.26      207.22     10.62 o 
   9   1   6      335.27      337.80     13.27 o 
  10   1   6       44.80       42.07      7.80 o 
  11   1   6      195.06      189.74     42.89 o 
  12   1   6       28.44       82.15     35.27 o 
  13   1   6       14.52       11.89     27.64 o 
  14   1   6        8.16       16.57     30.87 o 
 -12   2   6       11.39       -1.51     15.09 o 
 -11   2   6        9.59       25.11     14.82 o 
 -10   2   6        1.67      -10.17     10.17 o 
  -9   2   6        0.84       -8.92      8.92 o 
  -8   2   6        1.68        9.04      9.67 o 
  -7   2   6       88.74       93.08     12.32 o 
  -6   2   6       50.82       57.11      9.25 o 
  -5   2   6        0.35       18.41      8.55 o 
  -4   2   6      119.24      135.40     10.91 o 
  -3   2   6       24.25       26.21      7.44 o 
  -2   2   6      661.42      627.68     18.96 o 
  -1   2   6     2485.48     2486.41     44.75 o 
   0   2   6       34.99       30.30      5.92 o 
   1   2   6      561.22      515.10     15.65 o 
   2   2   6      730.07      711.93     15.89 o 
   3   2   6     1221.83     1171.31     24.47 o 
   4   2   6      234.51      234.68     10.87 o 
   5   2   6      408.75      470.25     21.08 o 
   6   2   6      226.48      215.02     10.68 o 
   7   2   6     2162.50     2174.11     37.26 o 
   8   2   6      637.87      620.91     18.39 o 
   9   2   6       12.96       20.67      5.72 o 
  10   2   6        0.15        1.89      4.53 o 
  11   2   6        0.51       -2.28      9.59 o 
  12   2   6      123.43      140.75     41.38 o 
  13   2   6        0.52       45.43     31.19 o 
  14   2   6        8.75       41.75     37.22 o 
 -12   3   6       15.20       16.76     15.60 o 
 -11   3   6        2.36      -12.42     12.42 o 
 -10   3   6       15.17       22.91     12.09 o 
  -9   3   6        0.00       -4.72     10.10 o 
  -8   3   6       20.94       22.44     11.14 o 
  -7   3   6      375.91      354.88     20.68 o 
  -6   3   6      210.79      176.70     13.67 o 
  -5   3   6        6.43        7.47      6.85 o 
  -4   3   6      163.62      174.95     12.63 o 
  -3   3   6       80.29       85.61     12.50 o 
  -2   3   6     3383.53     3418.36     64.57 o 
  -1   3   6      766.89      790.43     35.38 o 
   0   3   6     1042.68     1063.42     25.09 o 
   1   3   6     4192.75     4116.96     62.01 o 
   2   3   6      209.97      215.26     10.87 o 
   3   3   6       52.78       65.16      7.14 o 
   4   3   6      797.15      814.03     19.86 o 
   5   3   6      474.87      468.72     14.84 o 
   6   3   6        6.57        3.41      4.85 o 
   7   3   6      251.43      270.78     14.53 o 
   8   3   6      795.35      803.65     22.92 o 
   9   3   6        0.19       -3.79      5.30 o 
  10   3   6        0.17        8.87      5.91 o 
  11   3   6      147.85      158.52     12.12 o 
  12   3   6      302.15      276.08     19.67 o 
  13   3   6       60.70       64.35     11.21 o 
  14   3   6        1.05        3.72      9.83 o 
 -12   4   6        0.49        9.96     14.60 o 
 -11   4   6        6.41       33.75     15.92 o 
 -10   4   6        0.53       18.48     23.61 o 
  -9   4   6        3.34        6.35     11.75 o 
  -8   4   6       38.39       48.43     22.74 o 
  -7   4   6     1311.75     1149.30     34.93 o 
  -6   4   6      223.67      253.19     17.87 o 
  -5   4   6      238.17      224.78     16.43 o 
  -4   4   6        0.06       -1.20      6.82 o 
  -3   4   6      680.81      660.72     18.70 o 
  -2   4   6       61.69       81.82     10.24 o 
  -1   4   6      398.26      410.31     17.92 o 
   0   4   6       37.39       26.77      7.17 o 
   1   4   6      906.91      948.39     31.10 o 
   2   4   6     3248.86     3354.57     65.15 o 
   3   4   6      749.79      781.95     20.79 o 
   4   4   6        0.08       -1.45      4.54 o 
   5   4   6      303.00      264.59     14.34 o 
   6   4   6      127.65      161.17     11.21 o 
   7   4   6      133.66      147.27     10.78 o 
   8   4   6      592.88      533.53     37.20 o 
   9   4   6      189.58      178.44     12.78 o 
  10   4   6        0.06        3.86      7.63 o 
  11   4   6        0.39       -7.99      7.99 o 
  12   4   6        0.27        5.92      7.43 o 
  13   4   6        8.62        4.74     11.36 o 
  14   4   6       35.60       18.35     15.27 o 
  15   4   6       12.05       19.57     10.67 o 
 -12   5   6      131.04      142.11     25.47 o 
 -11   5   6       10.72       22.86     13.60 o 
 -10   5   6        0.57       29.79     12.86 o 
  -9   5   6       38.04       42.64     22.55 o 
  -8   5   6       75.21       63.71     14.43 o 
  -7   5   6      707.78      698.91     35.21 o 
  -6   5   6       81.68       94.26     13.03 o 
  -5   5   6        2.94       -1.30      8.08 o 
  -4   5   6        0.41        6.40      6.15 o 
  -3   5   6      103.34      104.38      9.76 o 
  -2   5   6       38.12       38.73      8.63 o 
  -1   5   6      868.00      879.22     34.02 o 
   0   5   6        4.15       11.13      6.83 o 
   1   5   6      948.87     1032.46     27.31 o 
   2   5   6      696.67      759.30     22.04 o 
   3   5   6      570.70      557.41     20.29 o 
   4   5   6       49.67       70.95      8.55 o 
   5   5   6     1274.86     1267.93     31.64 o 
   6   5   6      658.20      651.52     21.44 o 
   7   5   6       53.58       62.45      8.89 o 
   8   5   6      136.47      130.31     11.19 o 
   9   5   6       96.85      101.64      9.98 o 
  10   5   6     1199.67     1182.92     38.76 o 
  11   5   6       12.86        3.81      9.62 o 
  12   5   6       15.99       24.91      9.82 o 
  13   5   6        1.53      -10.38     10.38 o 
  14   5   6        3.04       -2.11     11.48 o 
  15   5   6        0.13       11.40     13.09 o 
 -11   6   6        4.52       15.97     31.58 o 
 -10   6   6       77.73       83.17     20.23 o 
  -9   6   6        1.08        9.85     11.82 o 
  -8   6   6       61.83       93.80     16.38 o 
  -7   6   6       19.52       24.30     10.41 o 
  -6   6   6        0.56       -4.27      7.75 o 
  -5   6   6       30.95       23.21      8.46 o 
  -4   6   6      181.46      178.58     13.52 o 
  -3   6   6       27.49       11.10      7.71 o 
  -2   6   6      285.17      290.79     17.10 o 
  -1   6   6      108.22      127.80     12.19 o 
   0   6   6     1722.32     1761.16     36.12 o 
   1   6   6       69.80       60.49      8.30 o 
   2   6   6       80.56      145.80     24.01 o 
   3   6   6       35.33       27.34      8.23 o 
   4   6   6        0.16        7.96      6.65 o 
   5   6   6      331.99      304.63     20.09 o 
   6   6   6      409.70      419.33     27.47 o 
   7   6   6      532.29      587.56     27.79 o 
   8   6   6        9.81        0.98      7.32 o 
   9   6   6      167.69      148.06     14.43 o 
  10   6   6      675.42      678.99     32.62 o 
  11   6   6       18.03       14.02     16.31 o 
  12   6   6       16.38       17.92     11.51 o 
  13   6   6       10.81        0.56     10.31 o 
  14   6   6        8.43       19.25     13.76 o 
  15   6   6        0.04      -13.19     13.19 o 
 -11   7   6        0.06      -15.51     15.51 o 
 -10   7   6        1.08       36.68     17.95 o 
  -9   7   6        1.75       -2.23     14.85 o 
  -8   7   6        5.99       -1.06     13.81 o 
  -7   7   6        1.12      -10.50     10.50 o 
  -6   7   6      114.97       99.24     14.65 o 
  -5   7   6       34.13       33.33     10.35 o 
  -4   7   6      345.38      367.89     18.42 o 
  -3   7   6      413.36      403.34     24.14 o 
  -2   7   6       13.42       10.94      7.66 o 
  -1   7   6      259.81      275.02     17.61 o 
   0   7   6       22.08       24.12     15.45 o 
   1   7   6      704.93      700.79     33.94 o 
   2   7   6       27.35       30.51      9.85 o 
   3   7   6      552.99      546.54     38.34 o 
   4   7   6      272.11      289.32     18.37 o 
   5   7   6       32.64       29.32      8.91 o 
   6   7   6        4.84        7.61     10.34 o 
   7   7   6      119.67      133.31     15.29 o 
   8   7   6       70.10       75.13     25.83 o 
   9   7   6       89.14       77.90     15.29 o 
  10   7   6      122.60      100.85     16.52 o 
  11   7   6       82.92       57.23     18.57 o 
  12   7   6       60.31       56.56     14.65 o 
  13   7   6        1.56        9.55     12.24 o 
  14   7   6        0.91      -13.79     26.28 o 
  15   7   6        8.35       21.94     17.86 o 
 -10   8   6        0.55       -3.70     20.36 o 
  -9   8   6       16.46       46.11     18.72 o 
  -8   8   6        2.29      -10.18     14.65 o 
  -7   8   6       56.92       75.87     18.43 o 
  -6   8   6      423.69      419.81     33.60 o 
  -5   8   6       20.55       32.64     13.48 o 
  -4   8   6      844.28      706.03     31.10 o 
  -3   8   6      230.22      241.69     32.52 o 
  -2   8   6      255.56      228.97     19.23 o 
  -1   8   6       45.44       38.58     10.84 o 
   0   8   6       11.12        2.28      9.45 o 
   1   8   6       78.06       54.75     10.55 o 
   2   8   6     1028.24     1050.99     50.94 o 
   3   8   6       12.90       16.52      9.41 o 
   4   8   6      223.54      220.71     17.69 o 
   5   8   6       20.26       17.60      9.09 o 
   6   8   6      197.22      195.04     24.96 o 
   7   8   6       83.06       76.39     15.54 o 
   8   8   6      650.22      632.09     33.91 o 
   9   8   6       54.55       39.00     14.55 o 
  10   8   6      229.66      211.07     23.06 o 
  11   8   6        2.12        5.96     11.81 o 
  12   8   6       84.96       91.28     25.96 o 
  13   8   6       46.40       39.22     18.71 o 
  14   8   6        5.95      -13.67     24.63 o 
  -9   9   6       10.67       18.92     19.26 o 
  -8   9   6       10.06       16.02     20.59 o 
  -7   9   6        0.20      -13.22     13.28 o 
  -6   9   6        8.81       13.68     14.69 o 
  -5   9   6        5.74       -8.66     11.01 o 
  -4   9   6      185.87      205.71     28.37 o 
  -3   9   6       18.25        9.16     13.76 o 
  -2   9   6        2.65       -4.69     12.72 o 
  -1   9   6      164.91      144.46     22.56 o 
   0   9   6       15.24       19.55     11.34 o 
   1   9   6      113.57      101.98     37.42 o 
   2   9   6        6.99       20.79     10.40 o 
   3   9   6      512.05      526.53     28.39 o 
   4   9   6       18.72       37.93     10.91 o 
   5   9   6        3.21        8.66     11.48 o 
   6   9   6       21.78       28.44     13.09 o 
   7   9   6      104.85      106.78     19.72 o 
   8   9   6       50.06       78.53     18.08 o 
   9   9   6       14.02       16.11     15.18 o 
  10   9   6        0.06      -11.24     14.50 o 
  11   9   6       25.73        9.75     17.31 o 
  12   9   6        0.01        9.20     17.20 o 
  13   9   6       34.97       66.28     21.90 o 
  14   9   6        0.00       -0.23     33.58 o 
  -9  10   6       34.79       25.81     24.75 o 
  -8  10   6        0.71        6.64     26.11 o 
  -7  10   6        1.16       18.80     20.91 o 
  -6  10   6        3.28       18.97     26.56 o 
  -5  10   6        0.10       -1.79     31.21 o 
  -4  10   6       15.44       22.02     12.59 o 
  -3  10   6      106.87      121.13     23.01 o 
  -2  10   6      642.78      629.88     44.42 o 
  -1  10   6        1.55        4.80     14.96 o 
   0  10   6       26.50       -2.57     13.72 o 
   1  10   6      113.24       88.03     20.59 o 
   2  10   6       46.76       41.73     17.03 o 
   3  10   6      343.62      259.83     28.45 o 
   4  10   6        3.03      -10.17     12.52 o 
   5  10   6       83.05       81.44     20.01 o 
   6  10   6      587.39      554.22     39.90 o 
   7  10   6       67.07       61.80     17.47 o 
   8  10   6       42.85       50.18     17.07 o 
   9  10   6       70.40       42.54     32.86 o 
  10  10   6       47.83       75.81     22.55 o 
  11  10   6        4.12       11.25     17.99 o 
  12  10   6       70.08       81.92     25.06 o 
  13  10   6       57.27       95.10     23.99 o 
  -8  11   6        0.33       21.38     21.59 o 
  -7  11   6        9.79       24.25     23.54 o 
  -6  11   6        1.04       14.26     34.33 o 
  -5  11   6        2.56       -0.55     19.52 o 
  -4  11   6       23.37       28.74     17.48 o 
  -3  11   6        0.11        7.36     18.65 o 
  -2  11   6       68.07       54.55     23.41 o 
  -1  11   6        4.49       -7.45     21.47 o 
   0  11   6       59.95       69.74     47.02 o 
   1  11   6      308.85      257.89     38.20 o 
   2  11   6     1398.05     1399.09     78.59 o 
   3  11   6      324.13      292.86     40.31 o 
   4  11   6      119.69      154.60     38.92 o 
   5  11   6        7.72       30.79     16.50 o 
   6  11   6      194.92      136.97     23.76 o 
   7  11   6        5.80       20.57     15.19 o 
   8  11   6      127.12       83.05     24.97 o 
   9  11   6        0.03      -16.29     16.29 o 
  10  11   6        0.03       29.95     20.77 o 
  11  11   6        2.65       -3.68     20.05 o 
  12  11   6       11.55      305.95     58.34 o 
  13  11   6        6.80       12.04     23.84 o 
  -7  12   6        2.65       11.42     29.64 o 
  -6  12   6        4.56        6.05     29.11 o 
  -5  12   6       61.59       76.42     36.42 o 
  -4  12   6        0.00       22.60     28.57 o 
  -3  12   6        5.47        4.07     24.85 o 
  -2  12   6       62.95       55.49     32.89 o 
  -1  12   6        1.18      -15.90     15.90 o 
   0  12   6      207.92      268.59     40.52 o 
   1  12   6       72.87      109.57     29.51 o 
   2  12   6       15.35       54.41     24.31 o 
   3  12   6       10.52       69.20     26.27 o 
   4  12   6      144.79      180.58     47.58 o 
   5  12   6        3.28       -7.10     18.85 o 
   6  12   6        5.87      -14.84     14.84 o 
   7  12   6        2.60       -4.15     19.85 o 
   8  12   6        5.57       25.63     22.64 o 
   9  12   6        0.97        1.88     19.47 o 
  10  12   6        4.73       15.56     21.26 o 
  11  12   6        2.80       36.95     23.09 o 
  12  12   6       33.51       18.76     39.41 o 
  -5  13   6        0.59      -25.57     25.57 o 
  -4  13   6        9.01       -8.92     28.16 o 
  -3  13   6        4.78       18.46     23.44 o 
  -2  13   6       15.65       30.07     24.25 o 
  -1  13   6       36.80       15.35     25.26 o 
   0  13   6       17.29        8.17     25.11 o 
   1  13   6      115.55       97.44     34.96 o 
   2  13   6       38.65       95.83     30.02 o 
   3  13   6        3.52       38.22     23.11 o 
   4  13   6        5.84        1.41     22.83 o 
   5  13   6       25.67        9.68     21.49 o 
   6  13   6        0.08      -18.39     18.39 o 
   7  13   6        7.17       26.13     26.63 o 
   8  13   6        3.86      -12.95     23.79 o 
   9  13   6        0.22        0.37     29.17 o 
  10  13   6       22.33        6.45     33.69 o 
  11  13   6        3.14       18.80     35.70 o 
  -4  14   6       17.14        6.09     41.54 o 
  -3  14   6       28.06       -0.89     38.61 o 
  -2  14   6       51.94       90.48     33.52 o 
  -1  14   6        5.40       77.35     38.30 o 
   0  14   6       77.01       81.53     31.94 o 
   1  14   6        9.41       40.32     26.50 o 
   2  14   6        0.58       -3.97     20.74 o 
   3  14   6      109.90      148.44     37.65 o 
   4  14   6       49.12       98.21     30.60 o 
   5  14   6        0.98        3.32     24.06 o 
   6  14   6        0.17       -1.28     24.08 o 
   7  14   6       29.81       28.38     38.86 o 
   8  14   6        0.24        2.29     28.38 o 
   9  14   6       43.98       87.30     38.47 o 
  -1  15   6        0.05       -1.06     25.53 o 
   0  15   6       25.33       38.47     30.57 o 
   1  15   6       17.92       88.67     51.99 o 
   2  15   6        0.01      -10.48     28.33 o 
   3  15   6        2.54       18.35     25.20 o 
   4  15   6       11.43       27.71     27.43 o 
   5  15   6        7.28       -5.86     22.62 o 
   6  15   6        8.30      -29.21     29.21 o 
   7  15   6        2.70       56.17     36.37 o 
  -3 -14   7        0.12      -24.34     24.34 o 
  -2 -14   7        0.85       13.33     27.74 o 
  -1 -14   7       30.73        9.25     97.95 o 
   0 -14   7       52.54       70.87     37.57 o 
   1 -14   7       28.69       -4.56     26.59 o 
   2 -14   7       38.90       68.42     32.39 o 
  -5 -13   7       45.20       32.38     29.55 o 
  -4 -13   7        1.94      -31.23     31.23 o 
  -3 -13   7       15.37      -16.91     23.71 o 
  -2 -13   7        0.09       14.74     24.02 o 
  -1 -13   7        2.85      -31.11     31.11 o 
   0 -13   7      123.04      109.86     34.62 o 
   1 -13   7        3.57       -5.95     22.74 o 
   2 -13   7        1.59       18.32     24.56 o 
   3 -13   7       12.27      -14.57     22.97 o 
   4 -13   7        1.12       -8.56     30.97 o 
   5 -13   7      140.03      225.24     55.39 o 
  -7 -12   7        1.96       43.27     32.10 o 
  -6 -12   7        1.05        2.07     28.74 o 
  -5 -12   7        7.42        5.10     24.19 o 
  -4 -12   7        0.32       14.75     27.94 o 
  -3 -12   7       68.76       74.44     27.52 o 
  -2 -12   7      147.22      136.92     34.18 o 
  -1 -12   7        7.96       10.90     24.73 o 
   0 -12   7        0.58       30.77     23.24 o 
   1 -12   7       49.72       94.36     31.59 o 
   2 -12   7       30.29       -4.36     20.95 o 
   3 -12   7       52.75       30.33     30.28 o 
   4 -12   7        3.14       -8.79     29.37 o 
   5 -12   7       42.96       28.47     29.90 o 
   6 -12   7       76.39      162.22     47.76 o 
   7 -12   7        0.07        1.04     29.25 o 
  -8 -11   7       21.57       35.14     24.92 o 
  -7 -11   7        0.10        6.61     20.16 o 
  -6 -11   7        2.97       22.05     17.55 o 
  -5 -11   7        4.82        0.14     26.92 o 
  -4 -11   7        0.23       -9.34     20.85 o 
  -3 -11   7        9.52        0.70     29.86 o 
  -2 -11   7       81.19      104.57     28.87 o 
  -1 -11   7      126.30      165.04     34.23 o 
   0 -11   7        4.68        2.37     33.72 o 
   1 -11   7        5.80       36.93     25.21 o 
   2 -11   7       14.88       35.92     33.72 o 
   3 -11   7       11.49       -0.05     19.34 o 
   4 -11   7       13.64       78.46     26.25 o 
   5 -11   7        2.92       49.30     30.93 o 
   6 -11   7       38.71       -5.85     19.65 o 
   7 -11   7       42.84       54.61     26.94 o 
   8 -11   7        3.74       39.68     25.79 o 
   9 -11   7        0.16        8.00     23.05 o 
  -9 -10   7       37.72       59.94     26.21 o 
  -8 -10   7        3.01        8.25     20.45 o 
  -7 -10   7       64.68       45.28     22.88 o 
  -6 -10   7       69.79       62.33     20.69 o 
  -5 -10   7        5.28        3.71     16.03 o 
  -4 -10   7       18.13       51.95     16.82 o 
  -3 -10   7      139.48      152.89     23.18 o 
  -2 -10   7      124.10      105.26     54.53 o 
  -1 -10   7       42.55       39.08     20.90 o 
   0 -10   7       43.24       -2.85     18.95 o 
   1 -10   7        0.49       -9.70     17.71 o 
   2 -10   7      201.28      198.56     35.93 o 
   3 -10   7       56.15       38.65     18.60 o 
   4 -10   7       23.06       35.21     17.18 o 
   5 -10   7       76.10       20.45     17.89 o 
   6 -10   7        0.55       -1.59     18.13 o 
   7 -10   7        4.52       14.45     20.75 o 
   8 -10   7       58.25       45.06     28.94 o 
   9 -10   7        0.99       -2.49     19.81 o 
  10 -10   7       34.95       60.00     29.63 o 
 -10  -9   7        3.02       13.92     20.82 o 
  -9  -9   7        0.08        0.14     17.76 o 
  -8  -9   7       16.78       27.30     16.45 o 
  -7  -9   7       33.31       33.89     18.26 o 
  -6  -9   7        0.17       27.68     15.43 o 
  -5  -9   7        0.32      -10.35     11.88 o 
  -4  -9   7      132.45      136.29     28.29 o 
  -3  -9   7       80.21       98.01     33.90 o 
  -2  -9   7        8.49        9.61     13.41 o 
  -1  -9   7        8.73        4.67     11.30 o 
   0  -9   7        0.43       -4.10      9.36 o 
   1  -9   7      123.01      166.35     25.53 o 
   2  -9   7      258.93      228.72     28.09 o 
   3  -9   7       11.20       18.72     14.80 o 
   4  -9   7        1.94       16.44     14.45 o 
   5  -9   7        6.38       -4.09     13.26 o 
   6  -9   7       32.84       17.29     19.02 o 
   7  -9   7       11.23        5.13     25.63 o 
   8  -9   7        0.47      -14.33     17.24 o 
   9  -9   7        5.38       15.47     22.24 o 
  10  -9   7       10.89       31.85     35.90 o 
  11  -9   7        0.15      -12.87     32.86 o 
 -11  -8   7        1.86        1.26     19.12 o 
 -10  -8   7       13.76       24.18     17.80 o 
  -9  -8   7        0.81        5.80     18.57 o 
  -8  -8   7       30.29       43.99     17.68 o 
  -7  -8   7        5.83       16.93     16.33 o 
  -6  -8   7        0.28        6.80     13.13 o 
  -5  -8   7       69.34       71.09     17.49 o 
  -4  -8   7      874.01      930.31     41.74 o 
  -3  -8   7      599.57      605.23     46.25 o 
  -2  -8   7        1.97       -4.93      9.87 o 
  -1  -8   7      236.98      277.90     20.29 o 
   0  -8   7        5.78       -2.85      8.60 o 
   1  -8   7      157.75      154.02     14.34 o 
   2  -8   7        0.91      -15.28     15.28 o 
   3  -8   7        6.18        5.51     12.82 o 
   4  -8   7       75.13       61.86     29.57 o 
   5  -8   7        1.56      -11.45     11.45 o 
   6  -8   7      137.26      143.79     22.75 o 
   7  -8   7        3.28       11.58     16.38 o 
   8  -8   7       78.20       85.12     22.90 o 
   9  -8   7       35.12       35.79     19.53 o 
  10  -8   7       43.56       28.14     19.99 o 
  11  -8   7        0.11       25.74     20.57 o 
  12  -8   7       56.49       64.78     22.50 o 
 -11  -7   7        1.45       18.39     18.15 o 
 -10  -7   7       15.39       21.67     17.41 o 
  -9  -7   7       40.33       46.52     27.41 o 
  -8  -7   7       15.83       33.53     19.92 o 
  -7  -7   7        2.73       22.73     12.57 o 
  -6  -7   7       63.22       55.18     24.46 o 
  -5  -7   7      321.66      353.60     27.09 o 
  -4  -7   7      374.97      385.51     27.33 o 
  -3  -7   7       15.31        3.03     10.46 o 
  -2  -7   7      110.65      113.82     15.57 o 
  -1  -7   7      252.27      232.95     16.51 o 
   0  -7   7        1.97        9.03      7.72 o 
   1  -7   7       15.16        7.16      8.66 o 
   2  -7   7      264.24      283.24     14.73 o 
   3  -7   7      327.23      343.41     31.81 o 
   4  -7   7      109.51       96.09     15.30 o 
   5  -7   7       61.03       66.06     14.45 o 
   6  -7   7       71.78       68.96     16.83 o 
   7  -7   7       64.18       80.56     18.02 o 
   8  -7   7      114.42      117.59     19.20 o 
   9  -7   7       16.98       14.76     14.51 o 
  10  -7   7        5.32        7.26     16.47 o 
  11  -7   7        1.06       -1.84     16.35 o 
  12  -7   7       50.31       17.01     19.69 o 
 -12  -6   7        8.16       12.88     18.91 o 
 -11  -6   7        2.98       19.65     18.31 o 
 -10  -6   7       22.81       45.35     17.64 o 
  -9  -6   7        3.89        7.37     14.17 o 
  -8  -6   7        6.38        6.12     14.23 o 
  -7  -6   7        0.43       28.30     13.40 o 
  -6  -6   7      464.67      395.55     27.92 o 
  -5  -6   7       28.65       16.85     11.09 o 
  -4  -6   7      275.00      290.59     20.82 o 
  -3  -6   7       10.89       12.75      9.03 o 
  -2  -6   7      482.16      551.63     26.52 o 
  -1  -6   7       63.85       59.32      9.84 o 
   0  -6   7        0.61       -0.88      6.36 o 
   1  -6   7       36.80       34.09      7.79 o 
   2  -6   7      183.50      201.48     13.24 o 
   3  -6   7       27.21       36.52      7.59 o 
   4  -6   7      133.39      153.55     16.03 o 
   5  -6   7      102.13      125.48     24.26 o 
   6  -6   7      102.41       86.47     13.86 o 
   7  -6   7       28.65       45.69     12.14 o 
   8  -6   7      629.55      565.87     34.85 o 
   9  -6   7        4.87        9.84     13.61 o 
  10  -6   7       18.28       20.21     12.55 o 
  11  -6   7        4.55        6.67     15.53 o 
  12  -6   7      114.38      117.80     18.60 o 
  13  -6   7       36.75       20.66     19.26 o 
 -12  -5   7       14.76       26.12     23.87 o 
 -11  -5   7       40.64       49.13     18.94 o 
 -10  -5   7        7.13       -6.59     13.24 o 
  -9  -5   7        4.73        3.31     12.99 o 
  -8  -5   7       53.98       71.70     17.53 o 
  -7  -5   7        0.15       -5.14     10.45 o 
  -6  -5   7      454.16      389.09     24.26 o 
  -5  -5   7       26.12       36.00     10.55 o 
  -4  -5   7       16.27       19.31      8.21 o 
  -3  -5   7      365.17      366.51     19.48 o 
  -2  -5   7      435.87      393.35     21.45 o 
  -1  -5   7     1391.03     1475.52     41.91 o 
   0  -5   7      663.97      686.78     22.69 o 
   1  -5   7      207.28      236.94     15.43 o 
   2  -5   7       65.28       93.82     13.86 o 
   3  -5   7        7.50        4.63     11.13 o 
   4  -5   7        0.30       -6.73      6.74 o 
   5  -5   7      437.50      442.21     19.40 o 
   6  -5   7        4.63       -5.28      6.70 o 
   7  -5   7      827.29      788.26     30.22 o 
   8  -5   7       68.53       60.88     19.11 o 
   9  -5   7       47.83       36.00     12.73 o 
  10  -5   7       86.48       76.21     15.29 o 
  11  -5   7        8.19       -9.47      9.47 o 
  12  -5   7        0.70       -9.21     10.82 o 
  13  -5   7       26.84       26.92     17.08 o 
  14  -5   7       40.69       38.77     27.45 o 
 -12  -4   7        5.82        7.34     16.75 o 
 -11  -4   7        7.69        0.93     15.70 o 
 -10  -4   7        0.06       -3.49     12.85 o 
  -9  -4   7        0.53      -10.59     10.59 o 
  -8  -4   7       33.78       26.33     14.56 o 
  -7  -4   7      569.24      661.63     42.01 o 
  -6  -4   7        2.07        3.66      9.15 o 
  -5  -4   7      191.61      199.06     17.09 o 
  -4  -4   7      140.93      153.68     14.23 o 
  -3  -4   7       45.02       40.60      8.66 o 
  -2  -4   7     2417.36     2462.24     48.70 o 
  -1  -4   7      184.08      204.31     16.17 o 
   0  -4   7      129.26      127.69     10.18 o 
   1  -4   7       39.24       24.34     11.31 o 
   2  -4   7      126.08      134.61     11.64 o 
   3  -4   7      847.43      807.10     24.24 o 
   4  -4   7       22.27       21.29      9.03 o 
   5  -4   7       33.25       55.44      8.21 o 
   6  -4   7      179.19      181.47     12.11 o 
   7  -4   7       21.19       22.78      7.63 o 
   8  -4   7      198.36      236.56     15.66 o 
   9  -4   7        0.00        3.12     10.62 o 
  10  -4   7      117.86      128.58     15.68 o 
  11  -4   7      129.64      114.81     17.37 o 
  12  -4   7        0.24       -8.97      8.97 o 
  13  -4   7        4.18      -12.17     12.17 o 
  14  -4   7        8.35       14.60     14.38 o 
 -12  -3   7       14.52       16.15     19.67 o 
 -11  -3   7        0.01        4.24     14.56 o 
 -10  -3   7        6.40       -0.14     14.84 o 
  -9  -3   7       48.13       13.95     13.81 o 
  -8  -3   7       71.08       92.73     14.10 o 
  -7  -3   7     1311.46     1245.78     37.05 o 
  -6  -3   7       29.09       25.44      9.76 o 
  -5  -3   7       73.72       73.32     11.48 o 
  -4  -3   7      110.05      102.02     10.95 o 
  -3  -3   7       26.45       31.87      8.14 o 
  -2  -3   7      140.22      161.44     14.61 o 
  -1  -3   7       21.38       17.48      6.40 o 
   0  -3   7      210.02      245.30     23.40 o 
   1  -3   7        3.85       -4.10      4.10 o 
   2  -3   7     2346.70     2392.85     45.42 o 
   3  -3   7     5196.97     5518.16     81.48 o 
   4  -3   7     4262.47     4168.23     69.87 o 
   5  -3   7        2.69        1.57      5.40 o 
   6  -3   7        3.86        1.81      5.95 o 
   7  -3   7       89.60       78.42      8.65 o 
   8  -3   7       27.53       24.61      6.70 o 
   9  -3   7       31.51       30.46      9.07 o 
  10  -3   7      114.35      106.32     13.10 o 
  11  -3   7       34.92       36.84      9.95 o 
  12  -3   7       94.50       79.50     14.74 o 
  13  -3   7        1.80       -0.39     11.71 o 
  14  -3   7       44.45       42.67     13.50 o 
 -12  -2   7        0.59        2.34     15.79 o 
 -11  -2   7        1.28        9.01     14.60 o 
 -10  -2   7        7.52        7.75     13.05 o 
  -9  -2   7       23.34        3.42     11.12 o 
  -8  -2   7      309.78      308.74     23.86 o 
  -7  -2   7      435.87      408.09     21.68 o 
  -6  -2   7      529.74      520.96     23.13 o 
  -5  -2   7      163.01      168.61     13.47 o 
  -4  -2   7       34.56       29.86      7.44 o 
  -3  -2   7       86.19       85.57      9.14 o 
  -2  -2   7      414.75      438.18     17.39 o 
  -1  -2   7      165.79      163.33     15.51 o 
   0  -2   7      474.89      450.50     15.75 o 
   1  -2   7      228.95      224.40     16.41 o 
   2  -2   7       37.10       33.63      7.06 o 
   3  -2   7     2050.74     2079.99     34.56 o 
   4  -2   7     1074.96      988.39     31.12 o 
   5  -2   7      153.04      175.10     10.86 o 
   6  -2   7      268.55      274.85     13.44 o 
   7  -2   7       19.80       11.08      5.21 o 
   8  -2   7       12.98        7.00      5.15 o 
   9  -2   7      185.94      197.37     14.68 o 
  10  -2   7        0.12       -0.50      7.14 o 
  11  -2   7       11.91        6.06      7.75 o 
  12  -2   7       70.01       62.52     12.54 o 
  13  -2   7       42.57       32.84     10.93 o 
  14  -2   7       30.27       33.91     11.40 o 
 -12  -1   7       44.87       53.51     19.21 o 
 -11  -1   7        0.22       -8.40     12.40 o 
 -10  -1   7        9.04        1.60     13.69 o 
  -9  -1   7        4.99        7.72     10.14 o 
  -8  -1   7       60.75       50.96     12.87 o 
  -7  -1   7      124.81      109.75     13.75 o 
  -6  -1   7        0.07       -7.33      7.33 o 
  -5  -1   7      141.34      163.48     14.24 o 
  -4  -1   7        2.43       -5.55      5.55 o 
  -3  -1   7      724.12      728.14     22.26 o 
  -2  -1   7       47.63       51.47      7.90 o 
  -1  -1   7      420.33      448.22     17.24 o 
   0  -1   7       70.10       72.81      7.54 o 
   1  -1   7       89.19      103.07      8.95 o 
   2  -1   7      109.12      118.24      7.68 o 
   3  -1   7        4.48        9.41      4.83 o 
   4  -1   7    14342.55    14419.56    177.51 o 
   5  -1   7      100.29      104.89      8.63 o 
   6  -1   7       12.01        6.82      4.59 o 
   7  -1   7        9.70       17.34      4.81 o 
   8  -1   7       30.09       25.63      6.35 o 
   9  -1   7      651.14      675.87     20.10 o 
  10  -1   7        0.02       -6.59      6.59 o 
  11  -1   7        7.29       -2.72      8.08 o 
  12  -1   7       40.53       50.70     11.39 o 
  13  -1   7        5.22       21.78      9.90 o 
  14  -1   7      216.23      268.29     56.68 o 
 -12   0   7        0.88       25.30     17.08 o 
 -11   0   7       14.13       37.47     15.54 o 
 -10   0   7       13.31       38.15     15.16 o 
  -9   0   7        0.53       -9.83     10.27 o 
  -8   0   7      191.78      165.52     19.60 o 
  -7   0   7       59.75       68.21     13.48 o 
  -6   0   7      174.13      171.01     14.93 o 
  -5   0   7      461.10      500.09     32.59 o 
  -4   0   7      541.08      597.76     27.52 o 
  -3   0   7      303.47      293.27     15.52 o 
  -2   0   7       20.71       23.73      5.72 o 
  -1   0   7      956.27      940.31     36.11 o 
   0   0   7     1320.54     1263.04     23.88 o 
   1   0   7      152.89      139.08      7.99 o 
   2   0   7        3.50        5.88      4.50 o 
   3   0   7       41.40       46.97      6.38 o 
   4   0   7     1928.44     1973.25     33.87 o 
   5   0   7      189.30      183.55     10.51 o 
   6   0   7       81.58       95.87      7.96 o 
   7   0   7      108.90      107.33      7.75 o 
   8   0   7      133.33      138.40      9.73 o 
   9   0   7      139.10      146.34     12.26 o 
  10   0   7      213.65      206.43     15.90 o 
  11   0   7      141.48      124.17     12.52 o 
  12   0   7       10.12       11.88      8.18 o 
  13   0   7       41.88      108.01     41.29 o 
  14   0   7       85.67       70.66     40.50 o 
 -12   1   7       18.34       25.50     16.64 o 
 -11   1   7        0.97       -7.57     13.83 o 
 -10   1   7        3.11        0.79     13.12 o 
  -9   1   7       69.33       77.70     16.37 o 
  -8   1   7        2.49        2.38     11.73 o 
  -7   1   7       12.03        7.21      6.90 o 
  -6   1   7     1002.96      945.49     30.61 o 
  -5   1   7       46.83       45.08      9.66 o 
  -4   1   7       31.06       30.87      8.74 o 
  -3   1   7     1010.34      982.06     25.60 o 
  -2   1   7       57.91       73.30      8.65 o 
  -1   1   7       46.04       42.47      8.42 o 
   0   1   7       68.67       65.49      6.89 o 
   1   1   7      361.95      329.88     21.55 o 
   2   1   7      677.09      666.47     16.02 o 
   3   1   7       26.91       32.82      5.65 o 
   4   1   7     1066.84     1075.14     22.02 o 
   5   1   7       18.00        8.55      4.99 o 
   6   1   7       63.91       67.68      7.04 o 
   7   1   7      230.42      280.90     11.77 o 
   8   1   7      185.66      194.28     11.19 o 
   9   1   7       45.49       42.89      6.27 o 
  10   1   7      175.28      178.17     12.95 o 
  11   1   7      212.40      197.75     14.86 o 
  12   1   7       15.74       17.85      8.07 o 
  13   1   7       48.55       83.75     37.12 o 
  14   1   7       49.16       39.60     34.38 o 
 -12   2   7        0.55       27.52     23.78 o 
 -11   2   7        8.38       11.98     15.48 o 
 -10   2   7       69.00       63.09     27.68 o 
  -9   2   7        0.00        3.90     10.44 o 
  -8   2   7       38.76       50.12     12.77 o 
  -7   2   7       59.69       57.73     14.55 o 
  -6   2   7      260.55      290.09     19.15 o 
  -5   2   7     1100.53     1061.44     35.77 o 
  -4   2   7      858.14      861.91     27.31 o 
  -3   2   7     1091.05     1114.62     27.80 o 
  -2   2   7        0.56       -1.83      5.95 o 
  -1   2   7      886.96      946.88     21.87 o 
   0   2   7       99.32      101.78      8.07 o 
   1   2   7      740.09      798.85     21.17 o 
   2   2   7        7.05       10.29      4.95 o 
   3   2   7      193.76      216.11     11.71 o 
   4   2   7        7.89        6.66      5.02 o 
   5   2   7        0.17       -3.64      4.88 o 
   6   2   7        0.80       11.70     12.56 o 
   7   2   7      151.84      171.60     11.98 o 
   8   2   7       77.91       94.12     11.72 o 
   9   2   7        1.93        8.92      6.36 o 
  10   2   7        1.02        1.55      5.31 o 
  11   2   7        0.53        7.22      8.47 o 
  12   2   7       47.59       63.38     24.39 o 
  13   2   7      107.47      141.88     45.23 o 
  14   2   7       13.72       16.31     29.90 o 
 -12   3   7       37.40       25.13     24.30 o 
 -11   3   7        9.83       19.05     26.23 o 
 -10   3   7        9.45       -1.95     13.85 o 
  -9   3   7       40.49       29.49     15.15 o 
  -8   3   7       32.35       44.47     12.84 o 
  -7   3   7        5.25        1.83      9.39 o 
  -6   3   7       24.42       47.11     12.47 o 
  -5   3   7      550.88      587.52     31.45 o 
  -4   3   7     1095.21     1150.54     32.91 o 
  -3   3   7       17.64       27.92      8.07 o 
  -2   3   7      269.06      244.97     15.80 o 
  -1   3   7      521.19      564.66     22.37 o 
   0   3   7     6070.75     6090.10     95.65 o 
   1   3   7     2557.04     2382.46     55.31 o 
   2   3   7      195.38      177.24     10.67 o 
   3   3   7       32.51       31.07      6.52 o 
   4   3   7        1.79        5.84      5.07 o 
   5   3   7      313.01      355.63     16.42 o 
   6   3   7        4.10       -1.33      4.76 o 
   7   3   7       41.06       38.17      6.82 o 
   8   3   7      105.82      129.08     10.95 o 
   9   3   7       68.43       77.90      8.86 o 
  10   3   7       16.85       24.08      7.98 o 
  11   3   7       67.42       66.23      9.80 o 
  12   3   7        0.44       -8.62      8.62 o 
  13   3   7        4.27       -0.27     17.40 o 
  14   3   7        0.58        9.24      8.00 o 
 -12   4   7       55.62       65.40     21.54 o 
 -11   4   7       85.82      119.89     27.03 o 
 -10   4   7       41.76       52.18     17.15 o 
  -9   4   7        3.04      -11.46     11.46 o 
  -8   4   7       93.89      104.74     16.19 o 
  -7   4   7       12.87       11.17     11.54 o 
  -6   4   7      127.81      148.63     15.45 o 
  -5   4   7       42.51       38.46     10.56 o 
  -4   4   7      218.45      212.33     18.10 o 
  -3   4   7       35.90       37.30      8.96 o 
  -2   4   7       14.07       26.31     10.10 o 
  -1   4   7     1560.40     1396.25     45.47 o 
   0   4   7        8.16       -2.23      5.47 o 
   1   4   7      371.18      337.55     16.33 o 
   2   4   7      253.16      253.50     18.38 o 
   3   4   7      140.76      128.18     15.33 o 
   4   4   7       42.62       44.03      7.12 o 
   5   4   7     2039.28     2072.68     39.71 o 
   6   4   7     3359.30     3385.32     62.96 o 
   7   4   7      255.70      275.09     16.30 o 
   8   4   7       14.58        5.79      5.76 o 
   9   4   7        7.07        3.45      5.82 o 
  10   4   7       68.60       71.23     11.39 o 
  11   4   7       71.49       74.61     11.52 o 
  12   4   7        5.56       15.07      8.27 o 
  13   4   7       65.15       41.69     12.41 o 
  14   4   7       28.35       14.43     11.14 o 
  15   4   7        6.77        3.21      9.57 o 
 -11   5   7       90.28      109.99     19.34 o 
 -10   5   7        1.71      -13.48     13.48 o 
  -9   5   7        6.33      -12.45     12.45 o 
  -8   5   7        4.32       21.43     14.14 o 
  -7   5   7      160.10      127.68     18.02 o 
  -6   5   7       25.50       16.48      9.98 o 
  -5   5   7      511.90      526.40     26.64 o 
  -4   5   7       46.77       38.40     10.39 o 
  -3   5   7      401.32      418.05     24.05 o 
  -2   5   7      124.01      135.45     13.77 o 
  -1   5   7      170.81      187.57     14.94 o 
   0   5   7       54.04       65.83      9.36 o 
   1   5   7      831.00      882.42     24.91 o 
   2   5   7      136.90      155.08     13.40 o 
   3   5   7        0.11        0.31      7.46 o 
   4   5   7      170.29      203.42     17.68 o 
   5   5   7      763.04      781.48     38.58 o 
   6   5   7       63.20       83.46     10.33 o 
   7   5   7        0.49        5.79      6.53 o 
   8   5   7      149.59      148.26     14.26 o 
   9   5   7      219.78      222.97     18.98 o 
  10   5   7       40.11       20.29     11.18 o 
  11   5   7      235.34      217.64     18.61 o 
  12   5   7       83.89      100.47     20.19 o 
  13   5   7       47.01       37.42     14.44 o 
  14   5   7        5.71       17.57     13.07 o 
  15   5   7        0.70       -1.37     23.22 o 
 -11   6   7        2.26        1.27     18.30 o 
 -10   6   7        4.93       -4.00     13.31 o 
  -9   6   7       68.19       86.46     16.85 o 
  -8   6   7        4.39        7.96     11.61 o 
  -7   6   7       48.24       50.73     16.50 o 
  -6   6   7       34.08       24.47     11.87 o 
  -5   6   7       91.27       97.86     22.81 o 
  -4   6   7      576.86      612.73     28.04 o 
  -3   6   7       26.33       19.08     10.10 o 
  -2   6   7      142.79      142.79     14.55 o 
  -1   6   7       19.27       35.76      9.37 o 
   0   6   7      223.91      214.77     15.20 o 
   1   6   7       18.97        9.45      7.82 o 
   2   6   7      819.94      823.24     27.79 o 
   3   6   7        2.08        8.51      7.39 o 
   4   6   7       48.50       66.43     10.16 o 
   5   6   7      830.59      839.76     26.48 o 
   6   6   7      332.31      359.19     21.83 o 
   7   6   7      819.54      818.84     38.34 o 
   8   6   7        0.00        0.49      8.59 o 
   9   6   7       19.95       15.72     10.69 o 
  10   6   7      261.90      256.56     22.25 o 
  11   6   7      269.22      258.35     21.67 o 
  12   6   7       81.59       77.09     14.77 o 
  13   6   7       90.51       90.97     17.53 o 
  14   6   7        9.34       17.07     14.38 o 
  15   6   7        4.26        0.34     13.93 o 
 -10   7   7        3.25      -15.67     15.67 o 
  -9   7   7        3.70       -1.77     15.95 o 
  -8   7   7        2.13        0.16     12.37 o 
  -7   7   7        2.23      -11.07     11.07 o 
  -6   7   7        0.56       -5.30      9.86 o 
  -5   7   7      362.53      344.95     22.87 o 
  -4   7   7      484.47      418.01     20.94 o 
  -3   7   7      163.94      154.30     16.56 o 
  -2   7   7      108.65      113.83     18.57 o 
  -1   7   7       25.48       32.00      9.27 o 
   0   7   7      219.39      224.36     16.39 o 
   1   7   7       59.95       60.61      9.99 o 
   2   7   7        6.80        2.44      7.57 o 
   3   7   7        1.04        2.46      7.79 o 
   4   7   7       88.96      113.52     16.29 o 
   5   7   7        0.25       -6.80      6.80 o 
   6   7   7       42.99       33.18     10.63 o 
   7   7   7        0.91       -3.27      9.30 o 
   8   7   7      184.17      179.85     17.29 o 
   9   7   7      472.22      460.87     31.15 o 
  10   7   7        4.23       19.40     12.34 o 
  11   7   7        8.72        6.74     12.55 o 
  12   7   7       79.26      106.43     17.04 o 
  13   7   7        0.72        5.87     11.75 o 
  14   7   7        3.24       19.52     21.25 o 
  15   7   7       12.61       -5.36     16.68 o 
 -10   8   7       40.00       21.29     31.62 o 
  -9   8   7       16.25       26.52     18.69 o 
  -8   8   7       24.69       40.69     18.24 o 
  -7   8   7        4.77        5.57     15.09 o 
  -6   8   7       23.80        2.93     18.46 o 
  -5   8   7       12.21       17.06     12.82 o 
  -4   8   7        0.49       -2.10     11.43 o 
  -3   8   7       13.79       27.47     15.86 o 
  -2   8   7       23.95       12.76     25.74 o 
  -1   8   7      200.91      208.97     24.61 o 
   0   8   7       34.62       35.03     11.04 o 
   1   8   7      633.30      619.03     32.41 o 
   2   8   7       58.97       48.42     11.26 o 
   3   8   7      860.25      818.16     33.87 o 
   4   8   7        0.35       11.79      9.53 o 
   5   8   7       40.15       41.69     10.68 o 
   6   8   7      363.83      362.16     25.42 o 
   7   8   7     1920.33     1968.25     66.58 o 
   8   8   7       64.93       70.43     14.41 o 
   9   8   7       89.59      118.03     20.00 o 
  10   8   7      424.43      425.46     31.85 o 
  11   8   7      151.36      185.18     22.27 o 
  12   8   7       38.15       35.94     14.76 o 
  13   8   7       25.42       30.48     17.31 o 
  14   8   7       18.35       49.17     31.25 o 
  -9   9   7        0.05       11.66     22.00 o 
  -8   9   7       26.07       21.69     24.01 o 
  -7   9   7       20.73       32.21     17.81 o 
  -6   9   7       30.18       53.84     17.90 o 
  -5   9   7        5.22       17.69     13.48 o 
  -4   9   7       34.16       26.01     14.25 o 
  -3   9   7      362.47      295.49     37.88 o 
  -2   9   7      812.50      716.71     45.93 o 
  -1   9   7        0.18      -11.47     16.97 o 
   0   9   7      124.19      133.76     29.19 o 
   1   9   7        3.25        7.57     11.58 o 
   2   9   7      545.03      535.73     33.61 o 
   3   9   7      178.29      188.44     20.58 o 
   4   9   7        6.42       14.54     13.19 o 
   5   9   7       66.07       56.66     21.21 o 
   6   9   7      150.45      141.44     21.61 o 
   7   9   7       85.75       98.26     32.33 o 
   8   9   7      243.52      169.01     22.52 o 
   9   9   7       24.55       42.28     29.48 o 
  10   9   7       49.30       33.07     20.08 o 
  11   9   7       15.52       -7.57     16.15 o 
  12   9   7        8.68        1.23     17.19 o 
  13   9   7       33.98       41.08     30.66 o 
  14   9   7        1.30       24.24     24.40 o 
  -8  10   7       63.93       66.41     24.87 o 
  -7  10   7       55.59       99.27     29.08 o 
  -6  10   7       47.90       71.49     26.27 o 
  -5  10   7        1.03      -12.78     12.78 o 
  -4  10   7       25.57        8.66     12.82 o 
  -3  10   7       51.39       23.16     19.80 o 
  -2  10   7       40.58       38.71     18.24 o 
  -1  10   7        4.58      -11.63     11.63 o 
   0  10   7       13.49       -2.63     14.65 o 
   1  10   7      120.21      115.23     28.06 o 
   2  10   7      800.34      824.95     50.60 o 
   3  10   7       41.64       35.68     24.51 o 
   4  10   7       17.66       47.54     21.98 o 
   5  10   7       72.38       47.92     17.35 o 
   6  10   7       44.03       60.93     18.47 o 
   7  10   7       51.06        9.88     13.85 o 
   8  10   7        4.91       41.61     28.03 o 
   9  10   7       38.51       28.15     20.32 o 
  10  10   7        3.02       14.16     17.31 o 
  11  10   7       29.06       30.80     18.46 o 
  12  10   7        7.03        8.71     30.20 o 
  13  10   7       32.88       28.84     20.46 o 
  -7  11   7        0.36      -12.15     28.55 o 
  -6  11   7        1.18        5.59     27.23 o 
  -5  11   7        1.85      -13.27     23.34 o 
  -4  11   7        7.73       13.91     19.96 o 
  -3  11   7       36.14       51.12     27.05 o 
  -2  11   7       25.80        7.66     20.75 o 
  -1  11   7        0.00       11.89     19.48 o 
   0  11   7       60.65       -3.03     28.74 o 
   1  11   7       92.21      134.34     30.18 o 
   2  11   7      105.30       67.18     23.53 o 
   3  11   7       77.93       59.58     24.35 o 
   4  11   7       13.33       40.83     22.76 o 
   5  11   7       22.20       11.86     16.20 o 
   6  11   7      219.68      193.59     27.21 o 
   7  11   7       41.70       26.80     16.86 o 
   8  11   7       36.41       15.58     40.26 o 
   9  11   7        0.03       -2.24     19.89 o 
  10  11   7        6.46       -3.92     17.98 o 
  11  11   7        0.03       16.52     37.39 o 
  12  11   7        6.13       -8.01     19.26 o 
  13  11   7        3.66      -20.34     20.34 o 
  -6  12   7        2.47       15.93     28.63 o 
  -5  12   7        0.05       38.22     35.11 o 
  -4  12   7        3.27      -11.65     27.42 o 
  -3  12   7        0.96      -14.48     20.98 o 
  -2  12   7       13.10       17.69     22.62 o 
  -1  12   7       23.23       44.56     24.61 o 
   0  12   7       95.43      106.05     30.67 o 
   1  12   7       83.86       62.87     25.48 o 
   2  12   7       11.02       21.04     21.82 o 
   3  12   7       36.19       65.09     25.54 o 
   4  12   7        0.73        0.88     20.29 o 
   5  12   7        0.28      -15.28     15.28 o 
   6  12   7        3.05        7.29     20.84 o 
   7  12   7      128.60      153.49     27.91 o 
   8  12   7       11.58       25.13     31.46 o 
   9  12   7       15.24       26.90     21.14 o 
  10  12   7        0.40       20.12     20.56 o 
  11  12   7       21.14        9.36     20.05 o 
  12  12   7        5.32        7.87     21.71 o 
  -5  13   7        4.18       72.50     38.84 o 
  -4  13   7        1.71        9.94     32.32 o 
  -3  13   7       34.69       52.35     27.29 o 
  -2  13   7      185.24      218.73     41.36 o 
  -1  13   7       14.60       20.90     24.45 o 
   0  13   7      102.14      112.49     31.21 o 
   1  13   7        1.65       -6.31     22.76 o 
   2  13   7       39.62       -5.56     21.09 o 
   3  13   7        1.22       10.06     35.33 o 
   4  13   7        2.91       29.97     24.81 o 
   5  13   7        1.74       -3.04     22.56 o 
   6  13   7        2.29        4.05     41.60 o 
   7  13   7       65.95      105.68     40.13 o 
   8  13   7       23.81       37.78     31.90 o 
   9  13   7        1.08       24.73     30.81 o 
  10  13   7        1.07       16.16     22.50 o 
  11  13   7        1.10      -20.87     20.87 o 
  -3  14   7       39.59       92.74     46.22 o 
  -2  14   7        2.63       26.09     37.34 o 
  -1  14   7        0.42       11.14     26.87 o 
   0  14   7        0.29      -21.35     21.35 o 
   1  14   7       56.79       84.39     32.29 o 
   2  14   7       34.34       35.32     29.23 o 
   3  14   7        7.98       22.75     25.42 o 
   4  14   7       66.84       91.56     30.79 o 
   5  14   7       77.60       49.34     30.47 o 
   6  14   7        0.10       40.23     25.89 o 
   7  14   7       24.63       33.59     37.77 o 
   8  14   7       35.39       28.83     33.02 o 
   9  14   7       24.41       50.06     33.48 o 
  -1  15   7       52.44       24.42     55.20 o 
   0  15   7        2.63        7.73     28.39 o 
   1  15   7        0.09       -6.44     28.06 o 
   2  15   7        0.45       65.19     31.27 o 
   3  15   7        7.20       59.03     31.78 o 
   4  15   7        4.53       13.54     34.08 o 
   5  15   7        7.81       46.51     38.48 o 
   6  15   7        7.16       20.94     39.31 o 
   7  15   7        7.08        5.87     35.75 o 
  -4 -13   8        2.80        0.58     33.06 o 
  -3 -13   8        1.12       31.37     28.38 o 
  -2 -13   8       22.76      -10.65     26.95 o 
  -1 -13   8        0.25      -14.98     27.11 o 
   0 -13   8       35.40       93.96     33.25 o 
   1 -13   8       40.88       24.23     27.95 o 
   2 -13   8        6.37       33.54     30.43 o 
   3 -13   8       30.10       14.15     37.11 o 
   4 -13   8       46.88       56.72     40.76 o 
   5 -13   8        0.00      -28.48     28.48 o 
  -6 -12   8        2.68        8.96     32.22 o 
  -5 -12   8       18.14       11.41     24.11 o 
  -4 -12   8        4.20        0.41     36.38 o 
  -3 -12   8        0.05       20.87     37.05 o 
  -2 -12   8       92.21       62.92     30.36 o 
  -1 -12   8      123.50       88.07     64.14 o 
   0 -12   8       18.91       21.75     43.10 o 
   1 -12   8       22.70       50.44     54.86 o 
   2 -12   8       94.24       98.18     32.81 o 
   3 -12   8       20.22       39.28     26.99 o 
   4 -12   8        2.44       35.95     32.76 o 
   5 -12   8        7.73       24.15     32.65 o 
   6 -12   8       52.93       22.81     31.44 o 
   7 -12   8       22.79       56.77     34.31 o 
  -8 -11   8        0.09       36.29     25.13 o 
  -7 -11   8       13.50       44.32     25.22 o 
  -6 -11   8        8.06       -7.85     35.01 o 
  -5 -11   8        5.40       44.44     31.43 o 
  -4 -11   8      139.33       66.85     39.99 o 
  -3 -11   8       66.43       95.66     30.35 o 
  -2 -11   8      196.70      185.80     36.38 o 
  -1 -11   8        7.13       30.42     22.79 o 
   0 -11   8       13.30        6.43     20.65 o 
   1 -11   8       61.71       93.38     30.32 o 
   2 -11   8        6.51      -23.13     33.47 o 
   3 -11   8        8.87       35.92     25.08 o 
   4 -11   8       19.66       50.61     24.69 o 
   5 -11   8        0.54       58.53     31.31 o 
   6 -11   8        5.59       49.33     31.50 o 
   7 -11   8        0.01       -3.91     21.10 o 
   8 -11   8        1.04        4.40     20.52 o 
  -9 -10   8        4.10        3.29     21.35 o 
  -8 -10   8        0.24       -5.31     20.19 o 
  -7 -10   8       10.20        7.17     18.55 o 
  -6 -10   8       25.07       11.03     41.71 o 
  -5 -10   8        1.53       12.13     29.93 o 
  -4 -10   8       96.47      131.86     23.67 o 
  -3 -10   8       95.17       86.32     30.26 o 
  -2 -10   8        0.01        3.90     21.32 o 
  -1 -10   8      105.73      133.43     46.42 o 
   0 -10   8        2.37       36.82     24.55 o 
   1 -10   8      175.85      169.63     33.83 o 
   2 -10   8       48.39       56.36     28.12 o 
   3 -10   8        1.63       20.86     19.41 o 
   4 -10   8        0.90       14.25     16.03 o 
   5 -10   8       13.85       -0.45     14.67 o 
   6 -10   8        5.84      -17.96     17.96 o 
   7 -10   8       16.31       46.05     23.67 o 
   8 -10   8       29.06        6.14     20.79 o 
   9 -10   8       34.79       97.59     28.38 o 
  10 -10   8        7.84       37.49     24.42 o 
  -9  -9   8        4.18        3.30     21.75 o 
  -8  -9   8       14.19       27.78     22.55 o 
  -7  -9   8        1.06        1.24     27.06 o 
  -6  -9   8        0.04       22.58     19.15 o 
  -5  -9   8       41.00       50.24     22.47 o 
  -4  -9   8        5.51      -13.48     13.48 o 
  -3  -9   8       11.93        7.66     13.61 o 
  -2  -9   8      166.37      186.33     24.75 o 
  -1  -9   8        0.35       -8.47     12.29 o 
   0  -9   8       18.41        2.06     17.80 o 
   1  -9   8       22.90       12.30     22.45 o 
   2  -9   8       14.85        1.25     14.81 o 
   3  -9   8       53.81       42.39     26.14 o 
   4  -9   8       60.76       46.00     17.81 o 
   5  -9   8        5.31       -1.58     13.90 o 
   6  -9   8        1.65       16.89     17.88 o 
   7  -9   8       34.36       37.97     25.36 o 
   8  -9   8        0.65       19.96     34.88 o 
   9  -9   8       28.68       53.50     22.69 o 
  10  -9   8       28.23       39.80     23.29 o 
  11  -9   8        0.02       17.33     22.69 o 
 -10  -8   8        1.64       26.05     18.19 o 
  -9  -8   8       17.37       27.39     23.83 o 
  -8  -8   8       16.82       48.81     19.46 o 
  -7  -8   8       32.33       19.06     16.53 o 
  -6  -8   8       33.68       28.46     15.10 o 
  -5  -8   8      421.95      461.98     32.98 o 
  -4  -8   8      687.49      654.85     37.99 o 
  -3  -8   8        3.35        9.89     12.02 o 
  -2  -8   8        1.35       -5.35      9.99 o 
  -1  -8   8       59.84       61.44     15.41 o 
   0  -8   8       95.71       47.86     12.66 o 
   1  -8   8        5.02        9.90      9.02 o 
   2  -8   8        0.06       23.18     14.91 o 
   3  -8   8       76.66       50.87     19.46 o 
   4  -8   8       66.75       68.29     18.03 o 
   5  -8   8      108.80      104.05     20.12 o 
   6  -8   8        0.63      -11.08     11.50 o 
   7  -8   8      121.37      112.38     31.77 o 
   8  -8   8        1.29      -13.58     18.42 o 
   9  -8   8       75.88      112.82     37.81 o 
  10  -8   8        1.83       -0.12     21.62 o 
  11  -8   8        0.06        4.45     19.71 o 
 -11  -7   8       38.04       97.61     25.02 o 
 -10  -7   8       18.99       20.47     16.97 o 
  -9  -7   8        2.09       38.33     18.58 o 
  -8  -7   8        5.65        1.80     16.77 o 
  -7  -7   8       50.14       30.51     21.46 o 
  -6  -7   8      305.77      326.51     32.69 o 
  -5  -7   8      383.63      397.78     29.44 o 
  -4  -7   8      284.22      360.58     27.62 o 
  -3  -7   8      255.42      272.12     23.70 o 
  -2  -7   8       22.73       24.48     12.05 o 
  -1  -7   8       19.25       22.59     10.23 o 
   0  -7   8       88.53      110.06     17.23 o 
   1  -7   8       49.43       40.99      9.51 o 
   2  -7   8      113.49      105.88     17.01 o 
   3  -7   8       83.33       86.51     18.25 o 
   4  -7   8      200.55      182.72     22.98 o 
   5  -7   8       60.65       96.97     18.56 o 
   6  -7   8       92.99       81.24     16.99 o 
   7  -7   8      104.00      119.09     23.59 o 
   8  -7   8       37.79       29.22     17.55 o 
   9  -7   8        9.15      -11.10     28.08 o 
  10  -7   8       60.61       40.17     20.15 o 
  11  -7   8        6.90      -12.85     34.46 o 
  12  -7   8        0.02       -9.00     19.03 o 
 -11  -6   8       78.30       91.14     39.45 o 
 -10  -6   8        9.01        6.12     17.45 o 
  -9  -6   8        0.31       -1.45     14.39 o 
  -8  -6   8        5.03       14.19     14.60 o 
  -7  -6   8       61.96       51.64     15.64 o 
  -6  -6   8      131.34      175.01     34.73 o 
  -5  -6   8       45.45       49.90     20.56 o 
  -4  -6   8       65.43      102.05     16.38 o 
  -3  -6   8        0.17        4.75     10.49 o 
  -2  -6   8       80.63       82.15     11.28 o 
  -1  -6   8        0.03        1.99      7.41 o 
   0  -6   8      111.30      107.77     12.23 o 
   1  -6   8       96.35       82.54     12.93 o 
   2  -6   8       23.01       16.79      7.52 o 
   3  -6   8       45.32       38.89      8.78 o 
   4  -6   8        1.09       -6.71      6.71 o 
   5  -6   8       10.36       16.38     15.62 o 
   6  -6   8      213.97      185.77     18.77 o 
   7  -6   8      231.59      199.96     23.36 o 
   8  -6   8        9.06       14.33     12.72 o 
   9  -6   8        8.37       -7.73     12.29 o 
  10  -6   8       12.96       17.41     19.19 o 
  11  -6   8       17.93       39.58     14.76 o 
  12  -6   8       85.22      102.05     33.34 o 
  13  -6   8        1.02      -22.34     22.92 o 
 -11  -5   8        1.36       -7.37     15.58 o 
 -10  -5   8      144.68      183.51     27.31 o 
  -9  -5   8       12.05        2.57     14.07 o 
  -8  -5   8      125.68      151.43     34.24 o 
  -7  -5   8      435.82      465.32     30.97 o 
  -6  -5   8     1073.13     1170.15     43.98 o 
  -5  -5   8        1.44        0.82     10.18 o 
  -4  -5   8       85.67       90.39     13.33 o 
  -3  -5   8       10.17       20.75      8.70 o 
  -2  -5   8      242.18      234.18     20.24 o 
  -1  -5   8       70.24       73.37     11.03 o 
   0  -5   8        9.76       10.02      7.20 o 
   1  -5   8       37.20       30.30      9.22 o 
   2  -5   8       25.98        6.42     13.57 o 
   3  -5   8       58.36       68.78     11.29 o 
   4  -5   8      182.00      182.94     20.55 o 
   5  -5   8        4.05        8.76      7.64 o 
   6  -5   8      270.66      259.80     33.24 o 
   7  -5   8        0.61       -8.62      8.62 o 
   8  -5   8       44.82       57.62     14.52 o 
   9  -5   8       74.80       73.89     15.84 o 
  10  -5   8       27.41       53.48     14.19 o 
  11  -5   8        0.65      -10.60     10.60 o 
  12  -5   8       11.85       14.47     11.77 o 
  13  -5   8        0.19       10.29     24.01 o 
 -12  -4   8       14.68       41.12     21.15 o 
 -11  -4   8       22.34       26.86     28.42 o 
 -10  -4   8        1.96      -12.77     12.77 o 
  -9  -4   8        4.01      -12.88     12.88 o 
  -8  -4   8        0.89       12.32     14.18 o 
  -7  -4   8        4.07       -6.01     10.44 o 
  -6  -4   8        1.94       16.02     10.82 o 
  -5  -4   8        1.13        0.02     10.61 o 
  -4  -4   8      235.41      261.72     17.40 o 
  -3  -4   8      138.40      118.00     12.06 o 
  -2  -4   8      100.21      113.75     11.64 o 
  -1  -4   8      775.35      801.41     40.66 o 
   0  -4   8      161.53      200.82     12.91 o 
   1  -4   8       32.31       27.49      8.02 o 
   2  -4   8      129.62      118.13     11.92 o 
   3  -4   8      283.82      291.44     18.04 o 
   4  -4   8       86.39       96.33     20.90 o 
   5  -4   8       41.20       25.16     12.46 o 
   6  -4   8      233.55      244.22     20.30 o 
   7  -4   8        2.02        5.11      7.14 o 
   8  -4   8       61.89       55.97     12.19 o 
   9  -4   8       59.20       44.42     12.22 o 
  10  -4   8       77.77       88.38     13.38 o 
  11  -4   8       48.90       41.57     17.46 o 
  12  -4   8       15.79        9.09     10.54 o 
  13  -4   8        0.46      -12.72     12.93 o 
  14  -4   8        2.37       23.66     14.79 o 
 -12  -3   8       15.65       33.53     19.04 o 
 -11  -3   8        0.09       12.30     17.87 o 
 -10  -3   8       23.72       36.78     17.57 o 
  -9  -3   8        0.17      -11.32     13.36 o 
  -8  -3   8       68.11       36.36     15.52 o 
  -7  -3   8      498.42      549.03     25.97 o 
  -6  -3   8      620.13      630.72     27.34 o 
  -5  -3   8       28.23       26.95      9.31 o 
  -4  -3   8       17.19       18.26      8.08 o 
  -3  -3   8      577.58      597.16     24.48 o 
  -2  -3   8      129.62      125.72     14.12 o 
  -1  -3   8      240.31      241.13     15.28 o 
   0  -3   8       39.84       41.02      6.94 o 
   1  -3   8      703.55      762.55     25.75 o 
   2  -3   8      156.83      151.15     12.22 o 
   3  -3   8       58.38       55.32      8.59 o 
   4  -3   8     1906.45     1900.47     39.37 o 
   5  -3   8      337.02      339.90     20.63 o 
   6  -3   8        7.76        7.07      6.59 o 
   7  -3   8        5.97        8.71      6.65 o 
   8  -3   8       86.23       82.75     12.60 o 
   9  -3   8       29.37       39.74     10.70 o 
  10  -3   8       50.64       41.52     16.22 o 
  11  -3   8        8.06       -0.27      8.87 o 
  12  -3   8        2.15       11.67      9.39 o 
  13  -3   8        3.77        8.16     12.51 o 
  14  -3   8       25.02       22.03     13.75 o 
 -12  -2   8        0.16       -8.69     17.10 o 
 -11  -2   8       16.87       15.27     20.57 o 
 -10  -2   8        0.22       -9.08     14.23 o 
  -9  -2   8       51.67       48.02     16.60 o 
  -8  -2   8       45.62       45.90     15.42 o 
  -7  -2   8      295.17      312.83     21.23 o 
  -6  -2   8      164.04      158.01     14.50 o 
  -5  -2   8      266.62      258.31     16.81 o 
  -4  -2   8       68.12       72.72      9.51 o 
  -3  -2   8      210.06      223.41     13.95 o 
  -2  -2   8       42.48       45.52      7.95 o 
  -1  -2   8     1921.62     2025.86     38.37 o 
   0  -2   8      136.46      156.91     10.65 o 
   1  -2   8        1.27        0.12      4.41 o 
   2  -2   8      465.36      445.29     18.70 o 
   3  -2   8       76.89       71.55      8.33 o 
   4  -2   8    14446.36    14915.11    185.84 o 
   5  -2   8      478.64      467.83     20.07 o 
   6  -2   8      647.21      665.11     20.40 o 
   7  -2   8       90.94       95.04      9.23 o 
   8  -2   8       26.45       19.41      6.30 o 
   9  -2   8      100.66       91.22     11.92 o 
  10  -2   8      112.16      119.23     16.38 o 
  11  -2   8        0.69       -5.93      7.80 o 
  12  -2   8       76.60       85.53     20.19 o 
  13  -2   8       60.20       57.13     13.11 o 
  14  -2   8       39.61       15.97     12.06 o 
  15  -2   8       14.12       21.72     13.31 o 
 -12  -1   8        0.42        5.14     16.98 o 
 -11  -1   8       36.68       37.75     17.72 o 
 -10  -1   8        0.01        7.83     13.35 o 
  -9  -1   8        8.35       16.15     13.02 o 
  -8  -1   8        0.05        4.14     11.01 o 
  -7  -1   8       64.00       64.53     12.35 o 
  -6  -1   8       10.26       14.64      9.12 o 
  -5  -1   8       53.71       46.88     10.74 o 
  -4  -1   8       78.82      100.84     11.33 o 
  -3  -1   8      335.93      339.16     17.83 o 
  -2  -1   8      907.54      849.94     23.32 o 
  -1  -1   8      620.15      590.69     21.00 o 
   0  -1   8      191.05      214.91     12.15 o 
   1  -1   8        4.17        6.41      5.14 o 
   2  -1   8        6.35        4.90      9.02 o 
   3  -1   8     1133.17     1159.22     23.67 o 
   4  -1   8      809.36      786.40     29.51 o 
   5  -1   8     4349.31     4281.99     65.04 o 
   6  -1   8      137.50      152.74     12.95 o 
   7  -1   8       83.71       74.62      9.04 o 
   8  -1   8        5.05        3.80      5.22 o 
   9  -1   8        6.81       15.69      6.66 o 
  10  -1   8       16.52       23.71      9.20 o 
  11  -1   8       17.37       18.04     10.20 o 
  12  -1   8        8.50        7.89      9.59 o 
  13  -1   8      216.76      265.09     25.50 o 
  14  -1   8       39.30       33.31     13.96 o 
 -12   0   8       14.30       15.36     16.35 o 
 -11   0   8      119.70      129.94     24.59 o 
 -10   0   8       17.05       11.21     14.28 o 
  -9   0   8       19.57       29.46     14.60 o 
  -8   0   8        0.01        5.58     11.08 o 
  -7   0   8        0.96        3.13      9.15 o 
  -6   0   8      642.97      690.99     30.38 o 
  -5   0   8      211.18      246.82     17.91 o 
  -4   0   8        7.08        1.37      6.92 o 
  -3   0   8       14.97       16.24      5.66 o 
  -2   0   8      290.52      302.08     16.13 o 
  -1   0   8      136.58      128.19     10.10 o 
   0   0   8       13.30       12.94      5.21 o 
   1   0   8       72.82       86.99      7.14 o 
   2   0   8      788.38      771.44     19.68 o 
   3   0   8     4286.52     4346.06     65.48 o 
   4   0   8     2168.56     2337.93     39.89 o 
   5   0   8       69.53       61.83      7.76 o 
   6   0   8       35.35       26.53      6.25 o 
   7   0   8       34.08       42.26      9.00 o 
   8   0   8       14.67       18.94      5.61 o 
   9   0   8       21.07       22.05      6.91 o 
  10   0   8       92.25       90.50     10.33 o 
  11   0   8      147.93      153.22     10.59 o 
  12   0   8        0.01        8.93      8.56 o 
  13   0   8        0.20       11.20      8.99 o 
 -12   1   8       18.50       19.90     23.64 o 
 -11   1   8       20.02       10.61     14.89 o 
 -10   1   8       27.53       41.20     17.68 o 
  -9   1   8        3.64        0.99     13.85 o 
  -8   1   8      138.97      135.78     18.22 o 
  -7   1   8        5.48       -6.22      8.67 o 
  -6   1   8       31.42       23.30      9.36 o 
  -5   1   8      177.23      197.91     16.28 o 
  -4   1   8      513.85      521.06     24.69 o 
  -3   1   8        1.66       -2.83      6.85 o 
  -2   1   8      946.48      913.51     25.07 o 
  -1   1   8     2224.77     2224.66     48.00 o 
   0   1   8      496.85      497.82     16.83 o 
   1   1   8      874.53      822.49     23.25 o 
   2   1   8      440.84      477.69     16.98 o 
   3   1   8      261.19      288.53     13.11 o 
   4   1   8      577.45      578.31     16.92 o 
   5   1   8      146.29      126.75      9.69 o 
   6   1   8      156.67      165.36     12.97 o 
   7   1   8       19.62       25.69      5.95 o 
   8   1   8       47.96       41.76      8.36 o 
   9   1   8      425.43      415.66     17.52 o 
  10   1   8      137.17      136.57     12.04 o 
  11   1   8        2.74       -5.61      8.24 o 
  12   1   8       24.37       27.61      9.55 o 
  13   1   8       34.57       46.72      9.88 o 
  14   1   8       30.69       74.03     41.21 o 
 -12   2   8       39.12       39.41     19.52 o 
 -11   2   8       15.89       30.39     18.64 o 
 -10   2   8        3.39      -12.14     14.17 o 
  -9   2   8        0.10       -3.65     12.72 o 
  -8   2   8        7.86       14.80     11.59 o 
  -7   2   8       87.70       92.38     13.74 o 
  -6   2   8      662.66      664.76     31.67 o 
  -5   2   8       25.67       32.84     10.03 o 
  -4   2   8       44.98       43.32     10.22 o 
  -3   2   8      222.25      227.30     14.83 o 
  -2   2   8       18.09       21.00      8.08 o 
  -1   2   8      166.52      210.74     15.31 o 
   0   2   8      170.94      168.38     10.94 o 
   1   2   8      678.02      662.87     18.48 o 
   2   2   8      537.44      596.85     20.36 o 
   3   2   8       74.17       55.09      7.60 o 
   4   2   8      797.68      782.92     21.77 o 
   5   2   8      308.66      318.90     21.67 o 
   6   2   8       42.78       35.73      7.09 o 
   7   2   8      289.02      313.11     15.65 o 
   8   2   8      570.45      570.70     21.98 o 
   9   2   8      222.57      213.67     13.63 o 
  10   2   8      373.86      341.16     19.22 o 
  11   2   8       14.83       21.86      7.49 o 
  12   2   8       10.86       16.61     13.07 o 
  13   2   8       16.79       19.38     14.82 o 
  14   2   8        7.01       15.68      7.93 o 
 -11   3   8        6.94        1.36     16.70 o 
 -10   3   8        0.13       15.03     15.32 o 
  -9   3   8        9.20      -12.94     12.94 o 
  -8   3   8        0.58       -7.35     12.59 o 
  -7   3   8       11.48       14.92     12.45 o 
  -6   3   8      955.61      891.68     35.70 o 
  -5   3   8      375.81      404.64     23.01 o 
  -4   3   8       21.79       16.02      8.96 o 
  -3   3   8      311.11      303.14     18.98 o 
  -2   3   8      463.52      410.12     21.45 o 
  -1   3   8     2798.06     2886.63     55.74 o 
   0   3   8       14.17       21.17      8.28 o 
   1   3   8      820.77      847.75     23.63 o 
   2   3   8      271.11      272.29     18.62 o 
   3   3   8        0.64        2.64      5.96 o 
   4   3   8       27.29       22.69      6.36 o 
   5   3   8      296.23      282.92     15.56 o 
   6   3   8      424.96      444.57     19.24 o 
   7   3   8      461.28      455.17     22.19 o 
   8   3   8       52.44       57.71      9.27 o 
   9   3   8      229.87      230.96     15.12 o 
  10   3   8        5.71       11.59      8.29 o 
  11   3   8       14.55       -1.85      9.49 o 
  12   3   8       63.92       75.34     11.97 o 
  13   3   8       13.31       17.98     12.73 o 
  14   3   8       27.83       19.92     10.16 o 
 -11   4   8        0.80      -14.12     15.93 o 
 -10   4   8        1.56      -13.40     13.40 o 
  -9   4   8        4.64        4.69     13.89 o 
  -8   4   8       11.00        0.35     13.61 o 
  -7   4   8       71.41       80.52     19.88 o 
  -6   4   8      231.27      218.45     18.97 o 
  -5   4   8      105.10       79.95     21.00 o 
  -4   4   8        4.69        1.17      8.37 o 
  -3   4   8      203.72      248.21     17.71 o 
  -2   4   8     2335.63     2315.92     51.99 o 
  -1   4   8      362.54      368.45     20.39 o 
   0   4   8      295.27      334.56     17.41 o 
   1   4   8        9.15       21.17      7.05 o 
   2   4   8     5096.26     4917.41     92.01 o 
   3   4   8      787.53      837.94     29.12 o 
   4   4   8       13.28       26.91      7.78 o 
   5   4   8     1156.32     1132.83     30.11 o 
   6   4   8        0.14        6.35      5.85 o 
   7   4   8       21.98       23.19      7.39 o 
   8   4   8      143.32      144.47     11.65 o 
   9   4   8       18.57       29.29      7.28 o 
  10   4   8       19.01       15.85      9.69 o 
  11   4   8       96.55      106.80     13.66 o 
  12   4   8       27.28       17.53      9.12 o 
  13   4   8        0.12        0.15     10.77 o 
  14   4   8       17.04       17.33     17.24 o 
  15   4   8       20.21       29.94     12.47 o 
 -11   5   8       13.84       36.25     20.20 o 
 -10   5   8        2.28        1.87     19.45 o 
  -9   5   8       14.48       11.56     14.36 o 
  -8   5   8      134.30      145.43     23.05 o 
  -7   5   8        6.22        9.47     14.65 o 
  -6   5   8        1.32      -10.34     11.16 o 
  -5   5   8      146.85      162.11     16.94 o 
  -4   5   8      393.15      361.80     22.87 o 
  -3   5   8       53.92       61.18     10.80 o 
  -2   5   8        2.30       21.46     10.30 o 
  -1   5   8       41.95       40.11      9.74 o 
   0   5   8      937.66     1013.67     28.34 o 
   1   5   8      603.30      658.11     25.13 o 
   2   5   8      228.52      223.89     18.07 o 
   3   5   8       80.08       83.11     10.77 o 
   4   5   8      377.58      407.03     19.31 o 
   5   5   8      158.57      173.61     14.13 o 
   6   5   8        5.16        9.91      8.99 o 
   7   5   8      443.55      474.98     26.72 o 
   8   5   8       28.67       34.73      9.04 o 
   9   5   8      180.90      187.08     14.90 o 
  10   5   8      130.30      132.37     15.94 o 
  11   5   8        0.10       -8.77      8.77 o 
  12   5   8       43.72       24.55     10.66 o 
  13   5   8      160.73      200.65     19.50 o 
  14   5   8        2.45        6.73     11.86 o 
  15   5   8        0.45        3.38     12.06 o 
 -10   6   8        2.95        3.76     16.43 o 
  -9   6   8       29.98       37.77     17.54 o 
  -8   6   8       33.17       48.79     17.40 o 
  -7   6   8       13.40        6.30     14.66 o 
  -6   6   8        2.57      -10.96     11.30 o 
  -5   6   8      435.57      413.07     28.46 o 
  -4   6   8        2.26       -9.84      9.84 o 
  -3   6   8        0.32       -5.50      6.89 o 
  -2   6   8        0.07        1.99      8.60 o 
  -1   6   8       29.88       16.58      8.85 o 
   0   6   8      372.59      394.06     22.42 o 
   1   6   8        1.28       -1.61      7.10 o 
   2   6   8      111.54      115.20     13.19 o 
   3   6   8       45.71       45.09      8.95 o 
   4   6   8       71.04       60.92      9.63 o 
   5   6   8       96.34      100.38     12.09 o 
   6   6   8        0.28       -0.26      8.43 o 
   7   6   8      173.85      175.44     14.92 o 
   8   6   8        1.30        4.41     10.31 o 
   9   6   8       23.87       33.27     13.17 o 
  10   6   8      139.74      127.03     17.19 o 
  11   6   8        3.33       16.63     13.74 o 
  12   6   8       55.51       53.70     13.54 o 
  13   6   8       30.44       23.42     11.84 o 
  14   6   8        1.85        6.26     14.05 o 
  15   6   8        0.57       20.14     15.43 o 
 -10   7   8       30.64       21.67     20.18 o 
  -9   7   8        0.24      -12.88     12.88 o 
  -8   7   8       19.46       24.00     14.83 o 
  -7   7   8        7.58       13.01     12.88 o 
  -6   7   8      183.63      191.20     21.90 o 
  -5   7   8       33.61       29.97     13.39 o 
  -4   7   8      233.97      225.70     57.76 o 
  -3   7   8        7.45       -9.23      9.23 o 
  -2   7   8        8.94        3.04     10.36 o 
  -1   7   8        0.89       -5.55      7.76 o 
   0   7   8       59.49       65.14     11.18 o 
   1   7   8       17.41       23.55      7.84 o 
   2   7   8       79.88       87.67     12.45 o 
   3   7   8      233.03      243.84     18.74 o 
   4   7   8      288.02      292.66     19.66 o 
   5   7   8        9.03       14.45      8.71 o 
   6   7   8      204.35      222.89     21.44 o 
   7   7   8      242.53      259.10     20.71 o 
   8   7   8      199.39      210.53     30.33 o 
   9   7   8      427.26      407.47     42.87 o 
  10   7   8      457.96      459.92     31.03 o 
  11   7   8        1.17       10.02     12.34 o 
  12   7   8       42.03       39.93     14.54 o 
  13   7   8        0.26        9.51     12.99 o 
  14   7   8        0.16       16.81     18.87 o 
  15   7   8       16.78       19.23     17.68 o 
  -9   8   8       10.35        6.88     18.72 o 
  -8   8   8       37.81       47.11     19.52 o 
  -7   8   8       22.54       24.63     21.86 o 
  -6   8   8        0.02       -1.94     12.51 o 
  -5   8   8        1.08       -3.98     10.24 o 
  -4   8   8      210.57      222.28     23.44 o 
  -3   8   8      282.54      242.85     23.34 o 
  -2   8   8      473.11      469.08     31.97 o 
  -1   8   8      180.69      195.86     34.79 o 
   0   8   8      270.69      285.50     31.72 o 
   1   8   8       17.75       23.73     10.11 o 
   2   8   8      289.27      319.79     22.33 o 
   3   8   8      394.99      389.30     34.64 o 
   4   8   8      534.62      544.10     27.61 o 
   5   8   8      283.43      274.37     22.82 o 
   6   8   8      356.12      356.68     25.94 o 
   7   8   8       25.18       38.84     13.14 o 
   8   8   8      502.55      501.88     44.14 o 
   9   8   8      100.68      106.53     23.97 o 
  10   8   8       31.79       26.94     24.98 o 
  11   8   8       32.21       41.17     17.04 o 
  12   8   8       79.17      102.34     18.83 o 
  13   8   8        0.61        7.89     16.10 o 
  14   8   8        2.99        8.21     25.74 o 
  -8   9   8       29.95       40.88     25.59 o 
  -7   9   8        1.60       43.71     18.94 o 
  -6   9   8        7.62      -15.90     15.90 o 
  -5   9   8      121.68      114.58     19.85 o 
  -4   9   8       26.83       31.48     17.38 o 
  -3   9   8       11.26        1.91     14.09 o 
  -2   9   8      421.45      424.24     58.72 o 
  -1   9   8      288.56      292.02     30.00 o 
   0   9   8      220.45      269.97     29.43 o 
   1   9   8       63.08       58.24     22.74 o 
   2   9   8      953.74      969.32     45.45 o 
   3   9   8       42.63       24.96     20.57 o 
   4   9   8      116.20       90.38     19.24 o 
   5   9   8      316.78      305.05     40.53 o 
   6   9   8       78.13       71.96     18.03 o 
   7   9   8      387.51      381.30     32.32 o 
   8   9   8        3.39       -2.78     13.37 o 
   9   9   8      184.91      180.16     29.66 o 
  10   9   8       72.14       77.18     24.73 o 
  11   9   8        4.47       29.23     19.48 o 
  12   9   8       22.28       11.73     19.13 o 
  13   9   8       70.33       87.46     23.47 o 
  14   9   8       16.08       65.73     28.85 o 
  -8  10   8        5.72       35.85     26.59 o 
  -7  10   8        5.88       33.47     24.85 o 
  -6  10   8       55.01       22.66     30.53 o 
  -5  10   8        8.78      -14.78     14.78 o 
  -4  10   8       40.28       57.28     28.01 o 
  -3  10   8       80.78       96.12     22.67 o 
  -2  10   8       33.64       17.64     23.53 o 
  -1  10   8       98.53      106.45     28.05 o 
   0  10   8       13.23        0.62     34.98 o 
   1  10   8      156.83      115.27     68.65 o 
   2  10   8      343.60      363.25     42.24 o 
   3  10   8       43.63       26.52     23.83 o 
   4  10   8       26.05       43.07     17.70 o 
   5  10   8      293.55      240.63     29.23 o 
   6  10   8      461.87      461.56     64.45 o 
   7  10   8        1.25       14.40     14.86 o 
   8  10   8      110.48       66.02     24.53 o 
   9  10   8        2.66        9.58     16.09 o 
  10  10   8      142.18      136.94     29.09 o 
  11  10   8        0.01        8.27     33.78 o 
  12  10   8        2.56       14.59     20.13 o 
  13  10   8       45.93       51.91     22.85 o 
  -7  11   8       24.64       72.85     38.22 o 
  -6  11   8        6.41       -2.47     28.67 o 
  -5  11   8        0.22       22.62     29.79 o 
  -4  11   8       43.38       45.12     68.42 o 
  -3  11   8        9.67       -0.26     23.12 o 
  -2  11   8       13.29       -7.97     19.83 o 
  -1  11   8        8.94      -18.75     18.75 o 
   0  11   8       38.49       -1.27     18.92 o 
   1  11   8      391.06      327.17     53.87 o 
   2  11   8       63.25       73.87     68.45 o 
   3  11   8        5.56       -2.05     17.54 o 
   4  11   8       77.61       61.20     23.75 o 
   5  11   8        4.81       15.95     15.48 o 
   6  11   8       12.46       39.67     20.27 o 
   7  11   8       10.32       -9.80     17.55 o 
   8  11   8      183.34      176.76     61.63 o 
   9  11   8       21.86       16.27     20.97 o 
  10  11   8        1.83       18.86     21.41 o 
  11  11   8        0.03       -5.71     18.79 o 
  12  11   8        0.57      -10.10     27.55 o 
  13  11   8        8.06       28.54     24.08 o 
  -6  12   8        4.02       -6.88     29.75 o 
  -5  12   8        0.81       22.11     31.83 o 
  -4  12   8       20.97       44.32     31.23 o 
  -3  12   8        0.22      -18.35     32.76 o 
  -2  12   8       96.09       94.71     31.32 o 
  -1  12   8       40.72       73.02     29.42 o 
   0  12   8        7.99       -3.24     19.31 o 
   1  12   8       17.54       39.32     25.98 o 
   2  12   8        6.36       20.50     21.77 o 
   3  12   8        0.68        2.65     20.27 o 
   4  12   8        3.00      -16.79     19.07 o 
   5  12   8        4.79       35.43     21.06 o 
   6  12   8      148.16      175.20     34.97 o 
   7  12   8      174.60      178.27     28.43 o 
   8  12   8        1.48      -16.80     16.80 o 
   9  12   8        0.13        4.65     19.32 o 
  10  12   8       25.44       34.18     43.29 o 
  11  12   8        2.15      -17.79     17.79 o 
  12  12   8        3.96       -8.63     21.01 o 
  -4  13   8        0.50       -5.39     33.12 o 
  -3  13   8       74.88       54.17     41.39 o 
  -2  13   8        1.52      -17.24     22.48 o 
  -1  13   8      105.00      129.75     52.08 o 
   0  13   8       96.60      130.39     33.59 o 
   1  13   8        3.03      -24.15     24.15 o 
   2  13   8       23.46        1.25     22.71 o 
   3  13   8        0.05       -8.50     21.97 o 
   4  13   8        4.83       28.56     25.07 o 
   5  13   8       11.40        1.86     22.42 o 
   6  13   8       15.73       19.07     28.80 o 
   7  13   8       27.15        9.74     26.70 o 
   8  13   8        0.45       28.35     28.82 o 
   9  13   8        1.00        3.11     28.84 o 
  10  13   8        1.40        8.44     28.74 o 
  11  13   8       19.01       69.51     47.95 o 
  -3  14   8       29.56       44.34     46.29 o 
  -2  14   8       53.05       42.64     29.86 o 
  -1  14   8      120.65       88.64     32.68 o 
   0  14   8       28.16       40.80     27.44 o 
   1  14   8        2.23      -23.46     30.47 o 
   2  14   8        2.15      -21.54     23.42 o 
   3  14   8        2.77        7.81     51.25 o 
   4  14   8        0.00       -3.45     23.42 o 
   5  14   8       14.83       25.84     23.78 o 
   6  14   8       61.34       24.07     28.05 o 
   7  14   8        0.96      -29.21     30.49 o 
   8  14   8       75.83       25.44     35.58 o 
   9  14   8        0.08       57.78     35.03 o 
   0  15   8        0.21       20.76     50.85 o 
   1  15   8       80.00      100.08     57.33 o 
   2  15   8       39.12       41.24     30.11 o 
   3  15   8       11.64        2.95     46.90 o 
   4  15   8        1.54       34.19     29.99 o 
   5  15   8       11.76      -22.27     22.27 o 
   6  15   8        0.75       30.99     39.71 o 
   7  15   8        4.00      -14.45     37.33 o 
  -3 -13   9        1.06      -11.04     24.68 o 
  -2 -13   9       46.46       78.29     31.95 o 
  -1 -13   9       14.20      -11.37     26.50 o 
   0 -13   9       40.38       39.24     31.02 o 
   1 -13   9        0.66      -13.48     24.65 o 
   2 -13   9       26.84       78.58     33.66 o 
   3 -13   9       45.67      -30.90     30.90 o 
   4 -13   9        0.19       -4.02     38.44 o 
  -5 -12   9        3.38      -16.65     56.99 o 
  -4 -12   9        4.33       16.93     24.36 o 
  -3 -12   9       55.18       47.19     28.73 o 
  -2 -12   9        0.32       11.53     48.96 o 
  -1 -12   9       68.92       95.57     84.08 o 
   0 -12   9        0.90       -9.03     22.34 o 
   1 -12   9      184.04      201.32     41.60 o 
   2 -12   9       48.73        6.32     23.29 o 
   3 -12   9        9.87       30.98     26.90 o 
   4 -12   9        1.32       24.69     36.13 o 
   5 -12   9       75.16      110.13     45.81 o 
   6 -12   9       69.25       73.54     40.83 o 
  -7 -11   9        2.87       51.85     33.26 o 
  -6 -11   9        0.16        5.78     34.19 o 
  -5 -11   9       31.41        0.97     38.56 o 
  -4 -11   9        0.75      -20.76     20.76 o 
  -3 -11   9        8.71        9.09     21.20 o 
  -2 -11   9        0.42      -13.52     28.68 o 
  -1 -11   9        4.54      -21.36     22.79 o 
   0 -11   9       78.79       65.75     27.16 o 
   1 -11   9        6.59        7.63     21.49 o 
   2 -11   9       18.09       40.79     26.58 o 
   3 -11   9       13.95       -5.45     20.79 o 
   4 -11   9        1.71       -1.39     21.77 o 
   5 -11   9       64.99       28.35     31.66 o 
   6 -11   9        0.53      -13.15     26.83 o 
   7 -11   9        6.92       20.33     31.00 o 
   8 -11   9        9.92       16.16     23.12 o 
  -8 -10   9        0.18       13.33     22.65 o 
  -7 -10   9       10.76        3.57     33.31 o 
  -6 -10   9        6.50       39.73     21.84 o 
  -5 -10   9       13.83       27.62     18.72 o 
  -4 -10   9       48.03       56.99     20.19 o 
  -3 -10   9       12.83       -1.75     21.65 o 
  -2 -10   9        5.69       19.70     21.32 o 
  -1 -10   9        3.26        5.06     49.18 o 
   0 -10   9        9.20       41.64     30.43 o 
   1 -10   9        0.08       34.43     24.73 o 
   2 -10   9       66.35       53.28     51.07 o 
   3 -10   9       48.77       49.45     24.61 o 
   4 -10   9       19.69       12.65     20.87 o 
   5 -10   9      101.59       76.53     44.12 o 
   6 -10   9        6.85       18.78     21.73 o 
   7 -10   9       11.57       -9.94     20.34 o 
   8 -10   9        0.34      -17.32     17.32 o 
   9 -10   9        3.12      -10.42     37.63 o 
  -9  -9   9       21.68       48.24     22.84 o 
  -8  -9   9        0.32       14.05     32.50 o 
  -7  -9   9       11.91       24.57     20.47 o 
  -6  -9   9        0.08       -1.57     15.60 o 
  -5  -9   9       17.39       13.47     17.05 o 
  -4  -9   9      394.43      338.83     41.92 o 
  -3  -9   9      133.55      169.91     24.95 o 
  -2  -9   9        0.02       22.21     14.84 o 
  -1  -9   9       13.40        9.58     15.80 o 
   0  -9   9       20.89        3.50     19.95 o 
   1  -9   9        0.08        0.43     18.56 o 
   2  -9   9      104.85       54.72     39.06 o 
   3  -9   9        7.46       15.12     15.10 o 
   4  -9   9      252.23      262.71     31.44 o 
   5  -9   9       12.52        6.12     14.43 o 
   6  -9   9        0.93       13.15     19.78 o 
   7  -9   9        1.33       26.68     20.04 o 
   8  -9   9        0.77       50.00     69.06 o 
   9  -9   9        1.34       10.07     18.97 o 
  10  -9   9        0.58       24.43     21.57 o 
  -9  -8   9       29.14       30.74     20.52 o 
  -8  -8   9       17.19        5.85     17.77 o 
  -7  -8   9        1.55        5.40     26.93 o 
  -6  -8   9       22.96       21.38     14.86 o 
  -5  -8   9       28.49       46.09     17.79 o 
  -4  -8   9       20.62       39.20     16.73 o 
  -3  -8   9       22.41       12.15     17.52 o 
  -2  -8   9        3.75       -0.52     12.58 o 
  -1  -8   9        0.08        3.91     21.39 o 
   0  -8   9       84.85       54.69     14.98 o 
   1  -8   9       30.81       20.22     10.70 o 
   2  -8   9        5.03        9.49     22.85 o 
   3  -8   9        0.03       11.79     14.81 o 
   4  -8   9       12.83       -6.80     14.14 o 
   5  -8   9       83.11       80.50     20.11 o 
   6  -8   9       12.42       -8.59     16.97 o 
   7  -8   9       36.69       37.20     20.22 o 
   8  -8   9       27.57       13.90     19.21 o 
   9  -8   9       27.58       48.86     22.49 o 
  10  -8   9        0.10      -15.81     15.81 o 
  11  -8   9        3.56        4.58     18.46 o 
 -10  -7   9        0.37      -16.58     16.58 o 
  -9  -7   9       14.24       18.13     17.40 o 
  -8  -7   9        1.35      -11.81     13.80 o 
  -7  -7   9        1.94       -2.12     14.77 o 
  -6  -7   9      229.70      245.48     25.42 o 
  -5  -7   9      372.87      492.40     46.30 o 
  -4  -7   9      356.38      342.24     44.47 o 
  -3  -7   9       34.96       29.38     13.20 o 
  -2  -7   9       49.35       38.55     14.93 o 
  -1  -7   9       20.52       17.56     10.94 o 
   0  -7   9       40.90       29.21     12.24 o 
   1  -7   9      234.77      251.86     30.62 o 
   2  -7   9      106.34      119.71     16.38 o 
   3  -7   9       11.88        7.13      9.40 o 
   4  -7   9      304.30      326.72     30.07 o 
   5  -7   9       50.62       44.01     15.97 o 
   6  -7   9      123.02      107.22     19.87 o 
   7  -7   9      224.99      135.75     26.56 o 
   8  -7   9       73.08       75.81     35.86 o 
   9  -7   9        1.23       16.56     17.13 o 
  10  -7   9       15.61       20.80     17.91 o 
  11  -7   9        0.32      -16.35     16.35 o 
  12  -7   9        6.51       -9.00     18.44 o 
 -10  -6   9        4.44       44.00     18.69 o 
  -9  -6   9        0.94       -5.72     15.22 o 
  -8  -6   9        0.01        4.25     15.01 o 
  -7  -6   9      114.78      115.93     23.15 o 
  -6  -6   9        5.01        9.47     15.14 o 
  -5  -6   9       24.20        3.88     11.53 o 
  -4  -6   9        9.41        3.76     10.87 o 
  -3  -6   9       53.54       51.77     13.67 o 
  -2  -6   9      703.41      763.85     37.63 o 
  -1  -6   9       29.28       25.72     10.41 o 
   0  -6   9       30.77       32.15     15.11 o 
   1  -6   9        0.95       -4.64      7.42 o 
   2  -6   9       16.15       18.45      8.70 o 
   3  -6   9      441.66      402.17     27.52 o 
   4  -6   9       82.63       73.37     14.54 o 
   5  -6   9      129.67      153.09     20.11 o 
   6  -6   9       25.75       26.29     12.43 o 
   7  -6   9        6.00        5.91     13.10 o 
   8  -6   9       10.81       -6.27     15.76 o 
   9  -6   9        0.06       10.96     15.97 o 
  10  -6   9        7.93        3.70     14.83 o 
  11  -6   9       52.64       47.23     19.57 o 
  12  -6   9        1.84       16.38     16.91 o 
  13  -6   9        2.21       -4.70     26.95 o 
 -11  -5   9       60.31       33.20     28.72 o 
 -10  -5   9       12.09       19.12     17.66 o 
  -9  -5   9       14.27       10.78     16.48 o 
  -8  -5   9        0.11       -5.66     14.07 o 
  -7  -5   9       78.79       71.35     18.42 o 
  -6  -5   9       39.08       35.40     14.03 o 
  -5  -5   9        0.01       -5.80     10.92 o 
  -4  -5   9       91.15       85.38     15.90 o 
  -3  -5   9       29.75       20.49     11.34 o 
  -2  -5   9      290.15      285.21     18.48 o 
  -1  -5   9       13.52       13.10      8.12 o 
   0  -5   9       36.32       27.20      8.83 o 
   1  -5   9       39.54       27.71      7.81 o 
   2  -5   9      255.91      280.06     19.84 o 
   3  -5   9       29.56       27.11     10.79 o 
   4  -5   9      308.21      349.15     24.36 o 
   5  -5   9      175.73      149.73     15.28 o 
   6  -5   9      225.66      182.78     18.37 o 
   7  -5   9        3.59       -0.64     10.07 o 
   8  -5   9        3.75       -9.01     12.84 o 
   9  -5   9        5.06       -4.14     12.03 o 
  10  -5   9       12.78       28.52     20.58 o 
  11  -5   9       20.12       19.91     12.05 o 
  12  -5   9       13.00       10.35     13.30 o 
  13  -5   9        8.77       -5.09     16.56 o 
 -11  -4   9        3.58       11.82     17.38 o 
 -10  -4   9        0.47       18.04     20.76 o 
  -9  -4   9        0.09       -7.02     19.24 o 
  -8  -4   9       37.05       37.18     20.41 o 
  -7  -4   9      143.04      137.52     18.98 o 
  -6  -4   9      275.84      285.66     25.53 o 
  -5  -4   9       10.32       -4.96     10.82 o 
  -4  -4   9      256.78      261.59     20.22 o 
  -3  -4   9      126.85      122.09     13.20 o 
  -2  -4   9       24.42       29.32     10.17 o 
  -1  -4   9       23.12       27.07      9.41 o 
   0  -4   9       92.77      102.50     11.68 o 
   1  -4   9      880.66      941.73     30.71 o 
   2  -4   9        8.43       -2.48     10.73 o 
   3  -4   9        5.38       -7.89      7.89 o 
   4  -4   9        8.10       29.35     10.50 o 
   5  -4   9       29.68       22.63     10.65 o 
   6  -4   9       59.37       62.80     12.43 o 
   7  -4   9      134.95      103.45     16.05 o 
   8  -4   9      258.50      231.02     20.28 o 
   9  -4   9        0.00       -9.28      9.28 o 
  10  -4   9       32.18       41.16     11.96 o 
  11  -4   9      180.34      159.09     17.68 o 
  12  -4   9        0.18       -6.63     10.79 o 
  13  -4   9        2.19      -13.69     14.00 o 
  14  -4   9       28.08       50.15     17.51 o 
 -11  -3   9        0.39      -15.60     15.60 o 
 -10  -3   9       19.73        6.86     16.56 o 
  -9  -3   9        5.54       11.36     14.84 o 
  -8  -3   9       11.88      -10.81     13.64 o 
  -7  -3   9      346.98      348.01     27.25 o 
  -6  -3   9      315.02      324.15     25.60 o 
  -5  -3   9        1.66       -3.71      8.01 o 
  -4  -3   9        9.03       10.35      7.76 o 
  -3  -3   9        0.63        6.05      7.34 o 
  -2  -3   9      170.64      155.43     12.61 o 
  -1  -3   9      151.11      161.05     11.65 o 
   0  -3   9        7.85        8.17      6.09 o 
   1  -3   9       46.64       47.04      9.89 o 
   2  -3   9       16.92       10.95      7.11 o 
   3  -3   9       35.50       33.99     10.11 o 
   4  -3   9      399.18      467.51     22.44 o 
   5  -3   9      283.25      275.14     17.87 o 
   6  -3   9      420.47      434.67     19.94 o 
   7  -3   9      157.07      179.38     13.51 o 
   8  -3   9        2.15        5.46      7.74 o 
   9  -3   9       75.52       70.30     13.05 o 
  10  -3   9       31.74       46.95     11.42 o 
  11  -3   9        4.75        2.20      8.85 o 
  12  -3   9        0.64        2.10      9.19 o 
  13  -3   9       40.52       33.02     14.61 o 
  14  -3   9        0.87       24.47     14.64 o 
 -11  -2   9       15.02        0.59     17.21 o 
 -10  -2   9        4.15        1.98     17.72 o 
  -9  -2   9       19.79       11.83     13.70 o 
  -8  -2   9        0.27       -8.80     13.28 o 
  -7  -2   9      367.42      380.55     27.45 o 
  -6  -2   9        8.18       10.46     10.14 o 
  -5  -2   9      567.16      632.15     30.15 o 
  -4  -2   9        9.51        4.28      7.64 o 
  -3  -2   9        6.54        8.75      7.48 o 
  -2  -2   9     1321.84     1407.88     34.18 o 
  -1  -2   9      544.98      584.41     23.58 o 
   0  -2   9      380.84      408.20     17.81 o 
   1  -2   9      438.11      383.96     21.02 o 
   2  -2   9      156.35      126.87     11.18 o 
   3  -2   9      105.45      120.84     10.90 o 
   4  -2   9     1517.70     1627.49     33.43 o 
   5  -2   9     3043.01     2944.70     57.41 o 
   6  -2   9      389.64      414.73     18.75 o 
   7  -2   9      165.38      178.80     12.55 o 
   8  -2   9        0.00       -4.74      5.75 o 
   9  -2   9      550.58      555.71     36.90 o 
  10  -2   9       71.02       77.40     12.01 o 
  11  -2   9      105.88       97.09     12.51 o 
  12  -2   9       55.30       59.66     11.83 o 
  13  -2   9       72.57       58.77     17.26 o 
  14  -2   9       10.61        7.10     11.96 o 
  15  -2   9       35.73       43.23     14.08 o 
 -11  -1   9        1.62       11.05     16.06 o 
 -10  -1   9        7.17       11.26     15.30 o 
  -9  -1   9       19.73       30.75     16.74 o 
  -8  -1   9       17.26        2.74     13.82 o 
  -7  -1   9       53.40       31.37     12.93 o 
  -6  -1   9       70.57       62.52     12.84 o 
  -5  -1   9       85.37      106.32     13.91 o 
  -4  -1   9      236.45      232.51     16.46 o 
  -3  -1   9      163.96      183.23     12.33 o 
  -2  -1   9      619.45      640.83     23.05 o 
  -1  -1   9      214.85      212.03     14.81 o 
   0  -1   9     1856.92     1808.52     35.63 o 
   1  -1   9       26.45       25.02      6.55 o 
   2  -1   9     1772.81     1755.65     34.28 o 
   3  -1   9      656.78      658.13     22.01 o 
   4  -1   9     7702.12     7763.66    110.15 o 
   5  -1   9      128.49      125.97     10.02 o 
   6  -1   9        2.94        3.03      5.72 o 
   7  -1   9        5.17       11.99      6.34 o 
   8  -1   9       23.15        7.04      5.96 o 
   9  -1   9        0.74       -7.21      7.21 o 
  10  -1   9        0.77       -7.48      7.48 o 
  11  -1   9       81.42       71.20     11.32 o 
  12  -1   9       27.25       22.17      9.11 o 
  13  -1   9       42.00       41.00     12.25 o 
  14  -1   9       27.08       50.10     13.32 o 
  15  -1   9        3.62       -0.29     10.01 o 
 -11   0   9       13.19       30.97     18.52 o 
 -10   0   9        5.88        0.29     15.92 o 
  -9   0   9       55.27       64.40     19.30 o 
  -8   0   9        9.32        3.23     13.53 o 
  -7   0   9        5.10        1.53     13.92 o 
  -6   0   9       23.14        5.78      9.39 o 
  -5   0   9        3.17       -2.15      8.45 o 
  -4   0   9       94.87       97.69     12.63 o 
  -3   0   9      110.15      124.32      9.90 o 
  -2   0   9       15.31       14.27      7.38 o 
  -1   0   9      736.24      756.71     24.71 o 
   0   0   9      263.14      293.63     14.23 o 
   1   0   9      124.83      121.55      9.44 o 
   2   0   9       82.19       88.84      9.33 o 
   3   0   9        0.03       -1.96      5.44 o 
   4   0   9       91.18       93.90      9.24 o 
   5   0   9       66.65       61.01      8.35 o 
   6   0   9       16.57       14.89      6.37 o 
   7   0   9       24.39       33.56      8.03 o 
   8   0   9      169.22      162.01     12.39 o 
   9   0   9       81.06       65.66     10.56 o 
  10   0   9       62.22       60.72      9.90 o 
  11   0   9      114.69      130.74     11.03 o 
  12   0   9       10.35        7.43      7.74 o 
  13   0   9        4.78        9.12     12.90 o 
  14   0   9        6.79       10.98     12.70 o 
 -11   1   9       40.24       58.78     20.78 o 
 -10   1   9        1.65        1.92     15.26 o 
  -9   1   9        5.02       -5.69     14.35 o 
  -8   1   9       14.34        7.48     14.09 o 
  -7   1   9       17.26      -10.71     10.71 o 
  -6   1   9      528.88      523.18     27.58 o 
  -5   1   9       34.34       35.25      9.90 o 
  -4   1   9      234.87      236.45     18.06 o 
  -3   1   9       98.92       91.32     12.04 o 
  -2   1   9     1819.47     1895.30     45.45 o 
  -1   1   9      119.14      119.83     13.97 o 
   0   1   9       16.73       47.86      9.81 o 
   1   1   9     2094.38     2121.94     44.69 o 
   2   1   9      321.10      293.54     19.73 o 
   3   1   9        0.49        0.48      5.83 o 
   4   1   9     2765.54     2745.17     46.34 o 
   5   1   9      231.22      265.33     14.62 o 
   6   1   9      210.52      195.09     12.37 o 
   7   1   9      111.84      109.43      9.66 o 
   8   1   9      122.38      115.55     11.19 o 
   9   1   9        0.31       -2.84      6.16 o 
  10   1   9       94.09       85.70     21.76 o 
  11   1   9        1.45        3.31      7.52 o 
  12   1   9       26.32       34.93      8.47 o 
  13   1   9        4.62       12.01      7.94 o 
  14   1   9       58.26       53.54     12.80 o 
 -11   2   9        9.55       -5.95     17.34 o 
 -10   2   9       12.91        4.36     14.86 o 
  -9   2   9        0.26        4.04     14.00 o 
  -8   2   9        0.57       15.73     13.50 o 
  -7   2   9       69.10       83.79     17.91 o 
  -6   2   9       60.85       65.57     13.06 o 
  -5   2   9        6.75       -7.86      8.97 o 
  -4   2   9        5.84        5.64      8.78 o 
  -3   2   9      812.35      901.73     28.69 o 
  -2   2   9      244.29      247.55     15.96 o 
  -1   2   9       60.86       51.93      9.51 o 
   0   2   9        6.58        8.14      6.05 o 
   1   2   9      682.43      721.38     22.46 o 
   2   2   9      707.35      757.92     26.20 o 
   3   2   9        0.28       -5.64      5.64 o 
   4   2   9     1835.77     1938.66     38.88 o 
   5   2   9       58.46       53.85      8.87 o 
   6   2   9        8.66        8.47      6.32 o 
   7   2   9       63.35       57.81      8.51 o 
   8   2   9       43.57       46.28      7.06 o 
   9   2   9        0.74        2.70      5.49 o 
  10   2   9      355.00      344.62     20.39 o 
  11   2   9        3.08       16.40      7.73 o 
  12   2   9       52.85       49.90     11.21 o 
  13   2   9       55.59       53.34     12.31 o 
  14   2   9       87.61      101.39     14.08 o 
 -11   3   9       36.53       41.46     21.27 o 
 -10   3   9       21.41       33.31     21.30 o 
  -9   3   9        7.28       36.80     17.07 o 
  -8   3   9        0.30        6.85     14.10 o 
  -7   3   9      281.00      261.91     27.90 o 
  -6   3   9      477.46      441.93     26.16 o 
  -5   3   9       51.14       47.22     14.79 o 
  -4   3   9      284.71      280.34     20.17 o 
  -3   3   9      186.77      200.47     16.66 o 
  -2   3   9      326.71      327.48     20.30 o 
  -1   3   9      112.94      116.76      8.98 o 
   0   3   9      584.67      658.24     20.87 o 
   1   3   9        4.27       13.86      7.25 o 
   2   3   9      876.58      870.16     60.09 o 
   3   3   9      525.44      573.56     29.47 o 
   4   3   9        0.50       -0.09      6.23 o 
   5   3   9      714.09      716.28     23.35 o 
   6   3   9      339.12      366.62     18.47 o 
   7   3   9       91.66       90.23      9.08 o 
   8   3   9       10.61       -6.13      6.13 o 
   9   3   9       36.81       34.78      8.02 o 
  10   3   9       45.64       44.72     14.30 o 
  11   3   9      220.86      206.92     32.02 o 
  12   3   9       21.47       20.65      9.35 o 
  13   3   9       51.71       35.05     20.42 o 
  14   3   9       22.74       24.85     10.92 o 
  15   3   9       57.17       56.74     12.66 o 
 -11   4   9       39.91       57.82     21.82 o 
 -10   4   9        9.72       -8.04     15.82 o 
  -9   4   9       27.47       28.33     17.50 o 
  -8   4   9        1.25      -10.60     12.69 o 
  -7   4   9        0.13       18.31     14.35 o 
  -6   4   9        8.42       17.34     12.42 o 
  -5   4   9      517.96      473.81     27.00 o 
  -4   4   9       21.62       20.99     14.18 o 
  -3   4   9      799.50      815.93     32.05 o 
  -2   4   9       66.85       69.37     11.60 o 
  -1   4   9     1217.35     1176.79     34.36 o 
   0   4   9      204.87      261.94     16.33 o 
   1   4   9      912.80      953.11     36.96 o 
   2   4   9        0.26        4.94      6.49 o 
   3   4   9      120.39      153.31     13.60 o 
   4   4   9      253.37      309.10     22.87 o 
   5   4   9      178.83      186.77     17.88 o 
   6   4   9      227.01      256.58     14.87 o 
   7   4   9       44.31       47.02      9.10 o 
   8   4   9      538.15      576.78     23.27 o 
   9   4   9      111.40      112.98     15.18 o 
  10   4   9       32.74       31.17     10.63 o 
  11   4   9        8.33       17.88      9.83 o 
  12   4   9       90.02       91.96     13.33 o 
  13   4   9      459.12      372.23     70.14 o 
  14   4   9        3.60       14.95     17.30 o 
  15   4   9       17.01       28.09     12.90 o 
 -10   5   9       29.06       62.02     20.90 o 
  -9   5   9        1.63        9.33     21.40 o 
  -8   5   9        2.59       11.78     14.76 o 
  -7   5   9        7.23       -8.77     13.94 o 
  -6   5   9      121.66      122.96     18.29 o 
  -5   5   9      968.49      986.98     44.25 o 
  -4   5   9      178.11      181.10     20.00 o 
  -3   5   9       87.33       99.70     17.90 o 
  -2   5   9      221.75      232.81     18.44 o 
  -1   5   9        1.68        9.55      8.19 o 
   0   5   9     1898.76     1991.75     48.41 o 
   1   5   9      200.35      185.85     14.44 o 
   2   5   9      101.43      104.65     14.26 o 
   3   5   9       24.74       26.55      8.96 o 
   4   5   9       20.57       29.68      8.42 o 
   5   5   9       15.18       21.99      8.21 o 
   6   5   9       23.88       19.48      8.24 o 
   7   5   9        5.36       -6.92      6.92 o 
   8   5   9      528.83      572.54     32.69 o 
   9   5   9        7.82        7.88      9.99 o 
  10   5   9       31.76       35.96     14.45 o 
  11   5   9       14.66       11.27     10.66 o 
  12   5   9       22.92       26.95     12.31 o 
  13   5   9      121.85      119.50     18.10 o 
  14   5   9        6.57        6.70     13.64 o 
  15   5   9        0.00        8.03     14.18 o 
 -10   6   9        0.04        1.92     15.77 o 
  -9   6   9        3.21       -1.36     18.88 o 
  -8   6   9       13.36       -0.98     14.84 o 
  -7   6   9       21.91        4.66     14.79 o 
  -6   6   9       40.21       27.16     15.57 o 
  -5   6   9       19.08       23.23     12.67 o 
  -4   6   9        1.73        3.17     14.71 o 
  -3   6   9       38.65       36.39     15.08 o 
  -2   6   9      252.54      218.60     25.89 o 
  -1   6   9      208.59      251.54     19.47 o 
   0   6   9      131.92      137.11     14.82 o 
   1   6   9       60.98       53.60     10.13 o 
   2   6   9       54.78       40.06      9.60 o 
   3   6   9      270.97      255.53     23.52 o 
   4   6   9       67.56       74.59     10.28 o 
   5   6   9      828.62      803.54     27.32 o 
   6   6   9      227.06      245.98     19.81 o 
   7   6   9      546.62      508.12     27.64 o 
   8   6   9        1.68       -5.05      8.91 o 
   9   6   9       89.25       80.45     14.86 o 
  10   6   9       22.89       21.37     12.12 o 
  11   6   9      144.72      175.38     19.70 o 
  12   6   9       92.17       73.64     15.74 o 
  13   6   9       64.15       71.87     15.25 o 
  14   6   9       16.17        8.07     14.94 o 
  15   6   9        1.88      -12.05     14.45 o 
  -9   7   9        2.43       17.01     14.75 o 
  -8   7   9        0.07        3.32     12.98 o 
  -7   7   9        4.24       19.29     16.08 o 
  -6   7   9        6.87       38.25     16.22 o 
  -5   7   9        6.63       19.65     12.98 o 
  -4   7   9       42.02       61.11     27.82 o 
  -3   7   9      169.67      181.13     24.10 o 
  -2   7   9      111.07      143.98     21.32 o 
  -1   7   9      371.84      418.51     28.81 o 
   0   7   9      435.57      432.13     25.51 o 
   1   7   9       14.28        2.71      7.59 o 
   2   7   9       20.22       13.89      8.45 o 
   3   7   9     2367.36     2413.69     51.59 o 
   4   7   9        1.22        3.03      9.31 o 
   5   7   9        5.00        4.15      8.24 o 
   6   7   9      194.22      216.61     20.26 o 
   7   7   9      432.29      426.96     36.65 o 
   8   7   9      159.63      208.51     25.34 o 
   9   7   9       91.57       91.47     17.13 o 
  10   7   9       13.94       24.28     13.16 o 
  11   7   9       90.18       87.62     17.35 o 
  12   7   9       12.84        7.27     13.00 o 
  13   7   9        0.17       18.25     13.03 o 
  14   7   9        0.77       25.84     19.27 o 
  15   7   9        6.68       11.18     16.93 o 
  -9   8   9        4.88        6.62     19.06 o 
  -8   8   9       31.01       27.41     16.93 o 
  -7   8   9        0.20        8.75     13.23 o 
  -6   8   9        0.00       12.77     14.09 o 
  -5   8   9       40.44       29.78     12.82 o 
  -4   8   9      284.59      259.64     25.54 o 
  -3   8   9      159.99      150.36     20.85 o 
  -2   8   9       27.32       35.47     14.66 o 
  -1   8   9      456.27      454.40     45.65 o 
   0   8   9      162.81      112.48     17.70 o 
   1   8   9     1127.14     1199.01     39.92 o 
   2   8   9      544.34      569.04     33.64 o 
   3   8   9       51.13       36.46     12.46 o 
   4   8   9       24.85       16.55     11.53 o 
   5   8   9       22.86       10.15     11.02 o 
   6   8   9       19.33       15.62     12.03 o 
   7   8   9      501.37      582.27     33.07 o 
   8   8   9        0.01        9.75     11.20 o 
   9   8   9       19.73       29.78     13.79 o 
  10   8   9      608.09      603.78     39.11 o 
  11   8   9      128.18      126.86     43.03 o 
  12   8   9        7.97        6.16     16.23 o 
  13   8   9        9.73       22.54     17.69 o 
  14   8   9        0.98      -14.93     16.48 o 
  -8   9   9        0.60       31.93     20.55 o 
  -7   9   9       11.81       50.14     21.56 o 
  -6   9   9       13.18        3.81     18.82 o 
  -5   9   9        9.63       32.68     18.75 o 
  -4   9   9        0.45       -4.35     17.41 o 
  -3   9   9       98.90       95.38     23.02 o 
  -2   9   9        3.52       14.44     16.64 o 
  -1   9   9        0.23       10.23     20.64 o 
   0   9   9       50.16       68.26     17.82 o 
   1   9   9      517.09      454.78     46.53 o 
   2   9   9      176.02      167.68     24.96 o 
   3   9   9       27.07       56.76     17.11 o 
   4   9   9      669.04      658.66     43.17 o 
   5   9   9       79.75       98.27     20.13 o 
   6   9   9      168.80      182.26     23.81 o 
   7   9   9      726.51      724.67     67.54 o 
   8   9   9       10.35       17.39     24.29 o 
   9   9   9       36.00       27.76     19.59 o 
  10   9   9        0.02       -6.35     21.18 o 
  11   9   9       44.81       59.04     20.19 o 
  12   9   9        1.53        2.14     17.31 o 
  13   9   9        1.06      -14.30     17.33 o 
  14   9   9       12.13       -4.29     18.41 o 
  -7  10   9        2.63      -27.09     27.09 o 
  -6  10   9        7.38        4.14     39.11 o 
  -5  10   9        0.83        6.43     20.38 o 
  -4  10   9       30.11       11.86     17.12 o 
  -3  10   9        7.08       -8.17     19.08 o 
  -2  10   9        5.03      -13.87     17.46 o 
  -1  10   9       43.23       -7.34     17.52 o 
   0  10   9      382.52      427.47     46.76 o 
   1  10   9       25.51       34.16     22.48 o 
   2  10   9      178.71      170.62     49.23 o 
   3  10   9        3.80        1.72     20.57 o 
   4  10   9      432.19      441.21     51.68 o 
   5  10   9     1707.45     1572.44    100.19 o 
   6  10   9        5.09       27.38     15.96 o 
   7  10   9       75.10       70.01     18.55 o 
   8  10   9       19.12       21.52     21.85 o 
   9  10   9        3.26       -9.36     16.22 o 
  10  10   9        0.10       10.76     18.98 o 
  11  10   9        4.82      -16.85     24.64 o 
  12  10   9       18.56       11.47     19.77 o 
  13  10   9       23.57       40.67     23.82 o 
  -6  11   9       37.69       93.45     42.22 o 
  -5  11   9        3.31        6.60     28.36 o 
  -4  11   9       31.30        0.40     22.95 o 
  -3  11   9       16.63       -5.89     20.37 o 
  -2  11   9      124.27       88.14     27.73 o 
  -1  11   9        3.62        0.16     17.40 o 
   0  11   9       31.13       30.67     22.96 o 
   1  11   9        0.64      -16.89     17.61 o 
   2  11   9       83.94       55.82     25.09 o 
   3  11   9       15.93       21.92     20.46 o 
   4  11   9       20.41       26.50     20.92 o 
   5  11   9      217.35      216.89     29.46 o 
   6  11   9      146.57      148.96     25.66 o 
   7  11   9        1.34       27.02     17.15 o 
   8  11   9        0.66        2.47     19.59 o 
   9  11   9        2.98       15.14     17.63 o 
  10  11   9       36.32       41.41     23.21 o 
  11  11   9        0.27       -3.53     18.93 o 
  12  11   9       45.94      115.22     30.40 o 
  -5  12   9       38.08       34.72     37.88 o 
  -4  12   9        6.97        1.58     31.97 o 
  -3  12   9       22.44       45.31     26.99 o 
  -2  12   9       37.94       40.62     25.59 o 
  -1  12   9        0.16      -14.78     18.73 o 
   0  12   9       26.75       22.94     25.38 o 
   1  12   9        1.83        1.75     22.15 o 
   2  12   9        7.09        3.96     23.39 o 
   3  12   9       24.68       88.08     28.14 o 
   4  12   9       12.93        9.26     46.30 o 
   5  12   9      228.85      213.51    103.71 o 
   6  12   9        9.50       -6.69     20.00 o 
   7  12   9       31.48       56.70     23.70 o 
   8  12   9       90.49      116.41     29.73 o 
   9  12   9        1.02       17.65     22.51 o 
  10  12   9        1.97       19.76     21.25 o 
  11  12   9        5.58      -16.16     37.51 o 
  -4  13   9       28.89       58.58     44.35 o 
  -3  13   9       17.88        9.00     38.42 o 
  -2  13   9        7.37        9.75     23.70 o 
  -1  13   9       44.55       49.04     27.89 o 
   0  13   9        3.30      -22.80     22.80 o 
   1  13   9        2.46        5.21     36.10 o 
   2  13   9        2.34      -24.70     24.70 o 
   3  13   9        0.46      -18.02     18.02 o 
   4  13   9       72.73       38.32     53.66 o 
   5  13   9       15.08       21.06     22.79 o 
   6  13   9       75.00      113.49     32.48 o 
   7  13   9       27.46       49.25     35.73 o 
   8  13   9        0.84       15.56     30.26 o 
   9  13   9        0.41       14.96     31.52 o 
  10  13   9       20.79       41.71     35.96 o 
  -2  14   9       18.60       72.16     33.09 o 
  -1  14   9        2.78      -13.53     23.56 o 
   0  14   9       14.77       -6.65     27.79 o 
   1  14   9       26.42       68.58     62.89 o 
   2  14   9       19.02       38.64     28.58 o 
   3  14   9        0.00      -24.47     24.47 o 
   4  14   9       19.38       -6.59     23.86 o 
   5  14   9       17.32       20.50     34.83 o 
   6  14   9       31.03       52.39     52.64 o 
   7  14   9       17.82       78.03     41.73 o 
   8  14   9       13.33      -17.39     26.46 o 
   9  14   9        0.70       18.43     31.14 o 
   1  15   9        4.12       24.08     31.41 o 
   2  15   9        2.27      -26.27     26.27 o 
   3  15   9        9.79       34.53     29.11 o 
   4  15   9       15.35       41.88     31.38 o 
   5  15   9       14.01       -7.60     50.28 o 
   6  15   9       34.11      156.06     53.81 o 
  -1 -13  10        1.53        6.98     32.31 o 
   0 -13  10        2.26      -27.65     27.65 o 
   1 -13  10       37.13      103.75     37.99 o 
   2 -13  10        0.98       22.43     28.21 o 
  -4 -12  10        3.02       31.57     45.36 o 
  -3 -12  10       20.73       14.44     29.93 o 
  -2 -12  10        1.58       29.04     29.70 o 
  -1 -12  10      104.04      127.55     43.17 o 
   0 -12  10      220.14      315.20     49.39 o 
   1 -12  10        7.16       35.50     27.68 o 
   2 -12  10        0.90       22.68     28.41 o 
   3 -12  10        2.28       20.32     24.48 o 
   4 -12  10       13.38       23.38     40.94 o 
   5 -12  10        9.95        9.19     35.41 o 
  -6 -11  10        4.01      -28.32     28.32 o 
  -5 -11  10       46.49       71.86     35.50 o 
  -4 -11  10        4.97       29.37     26.68 o 
  -3 -11  10        5.68       29.02     26.59 o 
  -2 -11  10       10.56       28.63     26.41 o 
  -1 -11  10        0.04       -4.00     22.76 o 
   0 -11  10        4.06      -12.34     30.02 o 
   1 -11  10      142.91      158.55     62.55 o 
   2 -11  10        3.10      -15.40     47.12 o 
   3 -11  10        0.38        1.60     23.47 o 
   4 -11  10       18.43       29.59     32.01 o 
   5 -11  10       26.67       11.81     32.07 o 
   6 -11  10        0.06       13.14     32.58 o 
   7 -11  10        6.15        7.43     31.91 o 
  -7 -10  10       24.37       65.36     27.85 o 
  -6 -10  10        1.11       28.59     26.13 o 
  -5 -10  10        6.87       27.97     19.23 o 
  -4 -10  10        9.02       37.46     25.39 o 
  -3 -10  10        2.80       -4.88     23.65 o 
  -2 -10  10        7.78       40.88     27.09 o 
  -1 -10  10       27.10       49.30     23.81 o 
   0 -10  10      134.93      124.60     56.60 o 
   1 -10  10       44.09       68.65     28.06 o 
   2 -10  10       30.85       46.83     23.80 o 
   3 -10  10        0.35      -25.20     25.20 o 
   4 -10  10        8.72       49.59     26.24 o 
   5 -10  10       13.68       16.60     25.65 o 
   6 -10  10       10.19       41.69     27.72 o 
   7 -10  10        0.00        0.16     19.40 o 
   8 -10  10       16.07        0.59     22.74 o 
   9 -10  10       18.74       11.95     22.95 o 
  -8  -9  10        1.76       -3.78     28.89 o 
  -7  -9  10       12.17       38.23     22.71 o 
  -6  -9  10       34.86        8.86     21.57 o 
  -5  -9  10        1.83        2.86     15.62 o 
  -4  -9  10       51.47       50.73     19.19 o 
  -3  -9  10        0.01       -5.65     15.08 o 
  -2  -9  10      110.58      141.63     36.13 o 
  -1  -9  10        5.14        1.27     19.28 o 
   0  -9  10       36.82       11.45     27.82 o 
   1  -9  10        0.39       25.00     51.77 o 
   2  -9  10        0.52       -5.52     18.35 o 
   3  -9  10       32.80       41.66     22.57 o 
   4  -9  10       26.58       48.19     18.09 o 
   5  -9  10       28.13       19.68     16.70 o 
   6  -9  10      139.27      128.14     57.66 o 
   7  -9  10        7.62       35.77     24.10 o 
   8  -9  10       17.14       -1.43     23.44 o 
   9  -9  10        0.01       15.12     26.72 o 
  10  -9  10        0.50        7.09     23.26 o 
  -9  -8  10        1.13       18.96     23.34 o 
  -8  -8  10        0.51       -6.22     18.82 o 
  -7  -8  10        5.73      -16.81     16.81 o 
  -6  -8  10       36.04       43.31     19.40 o 
  -5  -8  10       48.03       40.40     17.86 o 
  -4  -8  10       12.01       -3.26     15.51 o 
  -3  -8  10       83.57      111.67     22.01 o 
  -2  -8  10       25.63       17.74     15.47 o 
  -1  -8  10        0.39        0.08     13.38 o 
   0  -8  10        5.05        3.24     11.33 o 
   1  -8  10        0.06      -22.62     24.41 o 
   2  -8  10        4.58        2.73     14.57 o 
   3  -8  10      271.97      261.66     29.95 o 
   4  -8  10       19.25       33.79     16.45 o 
   5  -8  10      196.12      126.81     44.97 o 
   6  -8  10       11.65       28.84     19.58 o 
   7  -8  10       18.43       62.86     23.93 o 
   8  -8  10        1.84       19.14     18.94 o 
   9  -8  10       37.36       31.65     22.40 o 
  10  -8  10       26.52       10.61     19.67 o 
  11  -8  10        1.05       13.90     21.12 o 
  -9  -7  10        9.93        3.99     17.74 o 
  -8  -7  10       15.43       37.74     18.37 o 
  -7  -7  10        5.08       18.34     17.71 o 
  -6  -7  10        0.79       12.76     13.73 o 
  -5  -7  10      128.77      112.76     19.48 o 
  -4  -7  10        7.30        7.07     15.79 o 
  -3  -7  10      230.19      236.43     27.78 o 
  -2  -7  10       37.87       47.97     19.61 o 
  -1  -7  10      102.87      109.32     27.49 o 
   0  -7  10       99.20      114.49     19.06 o 
   1  -7  10      110.48      130.60     17.01 o 
   2  -7  10      357.61      305.85     27.39 o 
   3  -7  10       27.29       18.28     11.44 o 
   4  -7  10        1.83       17.48     14.64 o 
   5  -7  10        2.49        1.04     12.76 o 
   6  -7  10       28.13       32.99     15.10 o 
   7  -7  10        6.52       -4.91     20.43 o 
   8  -7  10       51.50       75.78     51.10 o 
   9  -7  10       24.50       18.43     26.47 o 
  10  -7  10       20.97       19.73     25.20 o 
  11  -7  10       26.53       60.07     23.73 o 
  12  -7  10        1.50       22.92     20.08 o 
 -10  -6  10       13.36       21.43     20.63 o 
  -9  -6  10        7.33        9.94     17.07 o 
  -8  -6  10        5.42       28.27     15.76 o 
  -7  -6  10       23.28        0.14     15.15 o 
  -6  -6  10       76.08       79.48     17.34 o 
  -5  -6  10       55.11       82.33     17.59 o 
  -4  -6  10        2.94      -11.11     11.11 o 
  -3  -6  10        4.89      -10.46     10.46 o 
  -2  -6  10        1.13        1.39     13.84 o 
  -1  -6  10       42.34       50.50     17.32 o 
   0  -6  10        8.19       -2.18      9.44 o 
   1  -6  10      182.70      208.15     19.97 o 
   2  -6  10      229.13      219.96     19.82 o 
   3  -6  10       96.29      118.53     20.20 o 
   4  -6  10       51.90       51.89     15.60 o 
   5  -6  10        1.04       -4.57     12.18 o 
   6  -6  10      232.33      231.74     31.09 o 
   7  -6  10        0.26       -8.54     14.05 o 
   8  -6  10       53.55       34.20     18.04 o 
   9  -6  10       54.17       58.19     19.66 o 
  10  -6  10       11.20       -4.91     16.40 o 
  11  -6  10        4.50        5.73     23.49 o 
  12  -6  10        0.64        4.96     17.01 o 
 -10  -5  10        3.12       10.86     26.31 o 
  -9  -5  10       75.69       84.07     27.30 o 
  -8  -5  10       29.71       22.57     17.04 o 
  -7  -5  10        0.27       -6.85     14.62 o 
  -6  -5  10        0.02        5.84     12.79 o 
  -5  -5  10       27.72       20.34     12.82 o 
  -4  -5  10        0.68        6.19     11.78 o 
  -3  -5  10       14.26       13.49     11.72 o 
  -2  -5  10       16.24       12.38     11.22 o 
  -1  -5  10        0.81       -1.99      9.11 o 
   0  -5  10        4.34       -3.13      8.88 o 
   1  -5  10        2.17       -0.17      6.89 o 
   2  -5  10      128.83      134.11     15.78 o 
   3  -5  10       32.04       22.82     10.21 o 
   4  -5  10       19.06       21.81     11.68 o 
   5  -5  10      389.86      351.62     28.90 o 
   6  -5  10       29.87       15.26     11.90 o 
   7  -5  10        3.08       -6.10     10.27 o 
   8  -5  10        4.85        3.88     12.65 o 
   9  -5  10       33.14       21.82     13.41 o 
  10  -5  10       56.83       54.41     16.04 o 
  11  -5  10        5.37        3.43     13.19 o 
  12  -5  10       18.59        1.55     13.80 o 
  13  -5  10       13.23       32.50     25.61 o 
 -10  -4  10        0.09       12.80     34.12 o 
  -9  -4  10        0.30       36.27     19.35 o 
  -8  -4  10       63.88       43.31     18.65 o 
  -7  -4  10       25.28       33.11     16.90 o 
  -6  -4  10       33.81       31.29     14.07 o 
  -5  -4  10     1010.96     1040.69     45.13 o 
  -4  -4  10       22.01       11.08     13.33 o 
  -3  -4  10      181.65      235.80     22.02 o 
  -2  -4  10        0.04        5.02      7.76 o 
  -1  -4  10       13.52       10.04      7.63 o 
   0  -4  10      118.20      139.35     15.23 o 
   1  -4  10       34.27       37.96      9.75 o 
   2  -4  10       68.36       79.59     12.61 o 
   3  -4  10       15.19       20.34      9.25 o 
   4  -4  10      115.24      124.29     18.57 o 
   5  -4  10        0.07       -8.41      9.34 o 
   6  -4  10      240.04      252.04     20.98 o 
   7  -4  10      141.89      133.21     16.13 o 
   8  -4  10      186.35      197.18     19.67 o 
   9  -4  10      227.95      196.27     19.62 o 
  10  -4  10       25.80        2.29     11.42 o 
  11  -4  10       26.36       18.61     13.93 o 
  12  -4  10       20.24        9.13     14.26 o 
  13  -4  10       24.79       13.73     16.42 o 
  14  -4  10        3.71       20.99     16.24 o 
 -11  -3  10        4.35       17.11     18.52 o 
 -10  -3  10        1.81        4.89     27.18 o 
  -9  -3  10       30.87       23.71     18.30 o 
  -8  -3  10        0.62       -3.66     14.79 o 
  -7  -3  10       63.28       86.20     19.95 o 
  -6  -3  10       32.31       30.68     23.13 o 
  -5  -3  10      235.88      221.10     22.30 o 
  -4  -3  10       52.05       69.34     14.46 o 
  -3  -3  10       29.26       21.91      8.98 o 
  -2  -3  10      373.82      387.38     18.32 o 
  -1  -3  10      129.71      119.42     11.39 o 
   0  -3  10      818.54      891.65     28.93 o 
   1  -3  10      122.31      101.65     15.83 o 
   2  -3  10       99.27      112.29     13.94 o 
   3  -3  10      444.19      422.72     22.72 o 
   4  -3  10       86.47       92.47     12.28 o 
   5  -3  10     3001.62     3017.40     70.74 o 
   6  -3  10      811.85      799.85     29.99 o 
   7  -3  10       78.72       53.80     14.66 o 
   8  -3  10      258.47      230.87     19.96 o 
   9  -3  10       12.64        3.18      9.78 o 
  10  -3  10       15.21       10.82     10.53 o 
  11  -3  10      136.76      117.43     15.33 o 
  12  -3  10       33.50       28.22     13.27 o 
  13  -3  10        6.60       -1.90     13.02 o 
  14  -3  10       26.62       35.74     15.90 o 
 -11  -2  10       21.98       57.95     21.65 o 
 -10  -2  10        1.03       -8.02     14.68 o 
  -9  -2  10        3.96        9.17     15.97 o 
  -8  -2  10       22.82       18.68     14.96 o 
  -7  -2  10        0.24      -13.04     21.97 o 
  -6  -2  10      489.23      460.72     30.52 o 
  -5  -2  10       60.32       44.24     14.06 o 
  -4  -2  10       36.79       52.07     11.69 o 
  -3  -2  10       51.31       44.98      9.43 o 
  -2  -2  10     1070.92     1175.44     34.60 o 
  -1  -2  10      573.29      624.46     32.88 o 
   0  -2  10      245.57      298.51     16.16 o 
   1  -2  10      171.65      162.07     13.01 o 
   2  -2  10       54.08       45.16      8.77 o 
   3  -2  10      226.19      213.93     14.46 o 
   4  -2  10      423.98      404.84     19.49 o 
   5  -2  10      947.79      913.04     29.73 o 
   6  -2  10      152.79      152.22     12.91 o 
   7  -2  10        7.17       11.03      9.62 o 
   8  -2  10        0.81       10.31      7.87 o 
   9  -2  10        1.77       -3.22      9.49 o 
  10  -2  10      151.43      153.18     16.47 o 
  11  -2  10        0.57       12.92     10.24 o 
  12  -2  10        0.01       -1.10      9.27 o 
  13  -2  10        1.78       -0.49     12.83 o 
  14  -2  10        0.27       -2.60     13.10 o 
 -11  -1  10        7.17       19.56     18.82 o 
 -10  -1  10       15.69       27.11     17.00 o 
  -9  -1  10        0.23        1.39     15.76 o 
  -8  -1  10        8.53      -11.77     11.77 o 
  -7  -1  10      128.74      135.70     21.83 o 
  -6  -1  10        1.25       -1.05     11.06 o 
  -5  -1  10      232.99      219.51     21.64 o 
  -4  -1  10      134.57      143.45     12.82 o 
  -3  -1  10       80.14       86.09     10.02 o 
  -2  -1  10       80.64       91.20     10.76 o 
  -1  -1  10      511.07      535.07     24.65 o 
   0  -1  10       13.17       26.53      7.35 o 
   1  -1  10        3.77        7.61      7.60 o 
   2  -1  10      878.20      842.83     24.94 o 
   3  -1  10        2.65        2.15      6.21 o 
   4  -1  10      265.44      258.91     16.75 o 
   5  -1  10       16.20        7.24      8.47 o 
   6  -1  10      146.31      155.76     12.56 o 
   7  -1  10        5.35       11.48      7.14 o 
   8  -1  10       30.36       32.13      9.16 o 
   9  -1  10      183.38      148.65     16.84 o 
  10  -1  10       29.04       22.20      9.79 o 
  11  -1  10       78.94       71.73     12.63 o 
  12  -1  10        6.11       14.21      9.57 o 
  13  -1  10       98.83      102.72     16.28 o 
  14  -1  10       10.88       19.17     13.57 o 
  15  -1  10       88.55       76.21     17.67 o 
 -11   0  10       26.61       11.40     18.14 o 
 -10   0  10        2.95       25.39     16.76 o 
  -9   0  10        7.92       17.87     16.03 o 
  -8   0  10       57.64       50.20     23.33 o 
  -7   0  10        1.00       -2.86     13.36 o 
  -6   0  10      304.72      306.70     25.17 o 
  -5   0  10       38.80       29.81     11.13 o 
  -4   0  10       83.25       72.74     12.67 o 
  -3   0  10       20.18       28.47      6.98 o 
  -2   0  10      303.32      330.89     16.93 o 
  -1   0  10        5.71        9.65      5.78 o 
   0   0  10       44.07       36.79      7.70 o 
   1   0  10        0.39        2.77      5.72 o 
   2   0  10      124.40      115.35     10.16 o 
   3   0  10       25.09       17.80      6.82 o 
   4   0  10      388.13      456.58     18.47 o 
   5   0  10      610.52      635.57     23.04 o 
   6   0  10       32.55       36.06     12.29 o 
   7   0  10       75.44       75.14     10.11 o 
   8   0  10       48.20       41.76      8.30 o 
   9   0  10       71.37       62.65     10.84 o 
  10   0  10        5.14        8.88      7.39 o 
  11   0  10      103.32      110.28     12.96 o 
  12   0  10        0.60        8.17      8.88 o 
  13   0  10        3.67       -2.69     11.09 o 
  14   0  10       19.17       13.22     11.93 o 
  15   0  10        4.68        2.70     10.10 o 
 -11   1  10        7.65       15.62     19.31 o 
 -10   1  10       18.79       17.01     15.84 o 
  -9   1  10        3.70      -16.18     16.18 o 
  -8   1  10        0.01        1.66     20.76 o 
  -7   1  10        2.79        3.10     14.17 o 
  -6   1  10        0.00       -8.71     10.45 o 
  -5   1  10        4.12       22.02     12.70 o 
  -4   1  10       17.64       28.32     10.21 o 
  -3   1  10        7.65        9.67      8.71 o 
  -2   1  10        0.04        1.48      8.26 o 
  -1   1  10      126.80      120.70     15.14 o 
   0   1  10      548.49      577.43     22.06 o 
   1   1  10       28.72       36.46      7.21 o 
   2   1  10        5.70        8.77      6.38 o 
   3   1  10        2.90        0.01      6.05 o 
   4   1  10     1056.82     1096.73     28.01 o 
   5   1  10        7.18        2.70      6.55 o 
   6   1  10       13.47       18.85      7.41 o 
   7   1  10        4.94        5.95      6.36 o 
   8   1  10       56.93       49.00      8.33 o 
   9   1  10      220.42      243.22     18.14 o 
  10   1  10       51.36       39.65     10.43 o 
  11   1  10       53.12       65.12     12.39 o 
  12   1  10       53.97       56.86     12.99 o 
  13   1  10       22.83       47.85     11.17 o 
  14   1  10        4.55       18.10     26.14 o 
  15   1  10        1.69        8.89     10.41 o 
 -11   2  10       26.26       42.72     21.51 o 
 -10   2  10        4.21        4.68     16.95 o 
  -9   2  10        0.71       -6.91     15.70 o 
  -8   2  10       36.72       28.68     23.19 o 
  -7   2  10       50.52       58.30     17.40 o 
  -6   2  10        5.52        2.45     11.78 o 
  -5   2  10      220.57      235.18     22.15 o 
  -4   2  10      609.61      592.86     29.31 o 
  -3   2  10       38.48       49.81     11.34 o 
  -2   2  10       53.85       62.63     10.56 o 
  -1   2  10        3.52        6.42      6.84 o 
   0   2  10      683.72      777.96     22.72 o 
   1   2  10       98.51      101.85      9.72 o 
   2   2  10       28.59       28.43      7.72 o 
   3   2  10      824.24      789.56     24.57 o 
   4   2  10      633.01      639.39     23.51 o 
   5   2  10       21.49       24.29      9.41 o 
   6   2  10      204.18      252.34     15.30 o 
   7   2  10        0.55       -3.79      5.74 o 
   8   2  10       84.99      103.60     10.25 o 
   9   2  10      129.40      150.67     15.08 o 
  10   2  10      315.37      360.59     22.96 o 
  11   2  10       16.60       20.64      9.00 o 
  12   2  10       38.00       33.82      9.59 o 
  13   2  10        7.66       11.20     11.85 o 
  14   2  10       46.65       58.46     14.25 o 
  15   2  10       23.31       29.20     10.03 o 
 -10   3  10        6.40      -14.01     14.99 o 
  -9   3  10        0.03       -4.93     15.55 o 
  -8   3  10       18.99        7.20     14.49 o 
  -7   3  10       22.91       13.40     15.05 o 
  -6   3  10      107.27      135.15     18.78 o 
  -5   3  10      964.93      929.72     45.47 o 
  -4   3  10      868.70      847.57     35.88 o 
  -3   3  10      298.20      308.52     19.30 o 
  -2   3  10      147.57      151.21     15.60 o 
  -1   3  10        0.82       -6.17      6.97 o 
   0   3  10        9.46        6.07      7.22 o 
   1   3  10      253.67      207.61     12.95 o 
   2   3  10       16.45       15.57      6.68 o 
   3   3  10     1058.67     1138.77     39.71 o 
   4   3  10       11.42        7.38      7.65 o 
   5   3  10       78.15       79.67     12.00 o 
   6   3  10       43.09       40.72      8.94 o 
   7   3  10        6.21        5.35      8.55 o 
   8   3  10      133.17      142.31     12.53 o 
   9   3  10      486.42      471.24     27.47 o 
  10   3  10        4.76       15.11      9.93 o 
  11   3  10       90.95       75.91     12.82 o 
  12   3  10      118.21      114.14     13.74 o 
  13   3  10        0.19       -4.51     10.67 o 
  14   3  10        5.49       14.81     13.02 o 
  15   3  10        9.41       15.28     24.26 o 
 -10   4  10      130.16      158.38     27.69 o 
  -9   4  10       15.55        3.44     16.49 o 
  -8   4  10       11.06       -4.22     14.44 o 
  -7   4  10        2.30       -2.52     14.09 o 
  -6   4  10       18.92       65.16     15.66 o 
  -5   4  10      482.52      412.69     56.92 o 
  -4   4  10      210.60      172.83     20.16 o 
  -3   4  10      100.64       83.41     14.63 o 
  -2   4  10      156.98      170.56     16.38 o 
  -1   4  10      320.54      332.35     15.23 o 
   0   4  10      919.71      918.94     32.36 o 
   1   4  10       38.48       27.89      8.31 o 
   2   4  10      390.95      453.78     26.74 o 
   3   4  10      315.96      324.17     23.70 o 
   4   4  10      537.22      596.83     26.25 o 
   5   4  10      142.84      165.80     16.02 o 
   6   4  10       66.96       69.05     13.43 o 
   7   4  10      813.67      823.87     24.50 o 
   8   4  10        2.29        3.66      6.80 o 
   9   4  10      199.28      264.36     25.44 o 
  10   4  10       12.73       15.77     10.51 o 
  11   4  10       20.98       25.72     11.05 o 
  12   4  10      439.73      457.49     33.89 o 
  13   4  10       41.99       46.86     16.38 o 
  14   4  10      141.09      144.70     20.93 o 
  15   4  10        2.19       -7.54     12.71 o 
 -10   5  10        3.52        6.23     19.01 o 
  -9   5  10       40.94       33.92     22.99 o 
  -8   5  10       13.97       10.43     19.56 o 
  -7   5  10       51.79       36.00     17.50 o 
  -6   5  10       69.45       59.23     19.42 o 
  -5   5  10      430.69      413.13     29.78 o 
  -4   5  10      575.17      501.46     37.18 o 
  -3   5  10       76.70       84.88     35.22 o 
  -2   5  10        0.61       -4.63      8.59 o 
  -1   5  10       16.17       15.60     11.15 o 
   0   5  10        8.98        3.50      8.42 o 
   1   5  10        9.19       13.44      7.89 o 
   2   5  10      895.59      894.43     34.89 o 
   3   5  10       11.71       15.57      8.74 o 
   4   5  10      954.28     1024.46     31.66 o 
   5   5  10        4.07        6.70      8.62 o 
   6   5  10        0.06       -3.41      7.31 o 
   7   5  10     1044.70     1025.95     34.68 o 
   8   5  10      210.10      233.39     33.93 o 
   9   5  10      209.37      207.36     23.90 o 
  10   5  10        0.33      -10.41     10.41 o 
  11   5  10        0.90       -9.89      9.89 o 
  12   5  10       96.57      120.38     21.09 o 
  13   5  10       48.10       67.85     14.36 o 
  14   5  10       82.48      105.69     24.25 o 
  15   5  10       20.84       15.27     22.66 o 
  -9   6  10        0.00        9.91     16.33 o 
  -8   6  10        0.78      -10.33     15.89 o 
  -7   6  10        0.01       -8.85     14.88 o 
  -6   6  10        0.19       19.31     14.80 o 
  -5   6  10        1.13      -10.92     10.92 o 
  -4   6  10       38.43       14.92     15.01 o 
  -3   6  10       18.86       31.97     15.80 o 
  -2   6  10      438.65      320.16     29.60 o 
  -1   6  10     1341.41     1295.22     44.47 o 
   0   6  10       12.16       35.84     11.20 o 
   1   6  10      120.71      134.90     14.16 o 
   2   6  10       81.47       65.70     12.32 o 
   3   6  10        5.62       16.75      9.05 o 
   4   6  10       67.01       82.96     12.34 o 
   5   6  10        2.95        8.05      8.06 o 
   6   6  10      528.20      549.47     29.93 o 
   7   6  10       36.95       28.32     12.38 o 
   8   6  10      358.18      371.17     24.36 o 
   9   6  10        5.35       12.61     12.17 o 
  10   6  10        0.94       -2.51     10.73 o 
  11   6  10       40.14       42.97     14.08 o 
  12   6  10       84.19      113.94     17.56 o 
  13   6  10        0.44        1.51     11.69 o 
  14   6  10       55.46       96.56     20.70 o 
  15   6  10       24.57       43.50     19.89 o 
  -9   7  10        1.51        5.89     15.19 o 
  -8   7  10       19.57       21.22     19.04 o 
  -7   7  10        1.67       10.76     16.55 o 
  -6   7  10       16.15       -0.07     15.49 o 
  -5   7  10        2.65       28.56     14.11 o 
  -4   7  10       47.79       28.75     16.52 o 
  -3   7  10        0.12       -3.05     13.73 o 
  -2   7  10      833.68      786.26     48.55 o 
  -1   7  10     1299.60     1184.71     52.67 o 
   0   7  10       31.53       23.77     11.85 o 
   1   7  10        2.22       -7.42      9.35 o 
   2   7  10      183.74      146.47     16.53 o 
   3   7  10        0.15       -7.69      7.69 o 
   4   7  10      196.78      205.10     21.36 o 
   5   7  10        5.80       -8.50      8.50 o 
   6   7  10       90.95      122.31     17.26 o 
   7   7  10      287.54      274.51     22.71 o 
   8   7  10      751.34      785.59     37.00 o 
   9   7  10      184.00      147.71     20.37 o 
  10   7  10      286.07      324.70     28.64 o 
  11   7  10       43.87       36.26     20.80 o 
  12   7  10      100.37      108.76     36.67 o 
  13   7  10        0.00        7.23     13.00 o 
  14   7  10       11.88       37.39     18.42 o 
  -8   8  10       53.82       51.55     18.87 o 
  -7   8  10       77.78       94.68     29.33 o 
  -6   8  10        3.53        5.53     17.63 o 
  -5   8  10        0.53       -4.80     12.96 o 
  -4   8  10       11.13       14.15     15.93 o 
  -3   8  10      264.73      250.66     25.75 o 
  -2   8  10      105.93      134.71     22.54 o 
  -1   8  10      263.83      281.15     26.51 o 
   0   8  10      223.72      199.34     22.17 o 
   1   8  10       15.30       -2.19     10.43 o 
   2   8  10       15.68       22.92     13.12 o 
   3   8  10     1812.81     1761.53     55.22 o 
   4   8  10       13.15       -2.55     11.40 o 
   5   8  10       10.75       -5.12     13.67 o 
   6   8  10      158.24      167.16     23.20 o 
   7   8  10        0.48        3.25     13.56 o 
   8   8  10      221.88      196.08     23.73 o 
   9   8  10      172.42      161.67     27.54 o 
  10   8  10       52.79       84.60     22.22 o 
  11   8  10       77.27      112.90     31.67 o 
  12   8  10       15.18       16.81     17.09 o 
  13   8  10        0.44       35.07     21.40 o 
  14   8  10        4.56       17.41     25.62 o 
  -7   9  10        1.08      -15.22     17.69 o 
  -6   9  10       30.10       17.76     16.90 o 
  -5   9  10       31.74       13.93     17.49 o 
  -4   9  10       17.42       26.65     14.61 o 
  -3   9  10        0.35       -8.77     11.55 o 
  -2   9  10        8.24       16.60     15.94 o 
  -1   9  10       40.59       49.94     19.17 o 
   0   9  10      192.93      147.17     23.64 o 
   1   9  10       90.30       88.96     25.03 o 
   2   9  10        3.34      -13.39     13.39 o 
   3   9  10       56.55       47.13     17.88 o 
   4   9  10      700.38      643.47     43.99 o 
   5   9  10      441.99      454.30     37.03 o 
   6   9  10       14.66       18.71     15.64 o 
   7   9  10       77.86       86.56     19.01 o 
   8   9  10      370.61      365.53     32.82 o 
   9   9  10       86.67       57.75     22.50 o 
  10   9  10       34.42       70.54     22.81 o 
  11   9  10      116.55      148.37     28.28 o 
  12   9  10        0.22       17.00     20.02 o 
  13   9  10        0.30       14.12     20.61 o 
  14   9  10        4.01        6.86     20.51 o 
  -7  10  10        3.02       59.10     34.46 o 
  -6  10  10      103.45      159.98     33.47 o 
  -5  10  10       26.10       35.88     23.92 o 
  -4  10  10       20.26       -9.47     18.00 o 
  -3  10  10        1.90      -13.03     16.52 o 
  -2  10  10        2.32        0.45     19.16 o 
  -1  10  10        0.18       18.37     21.57 o 
   0  10  10       17.14       23.63     21.63 o 
   1  10  10       10.15        7.14     52.50 o 
   2  10  10        1.21       -4.06     17.20 o 
   3  10  10        0.00       15.05     19.18 o 
   4  10  10      372.74      330.23     38.84 o 
   5  10  10       55.50       62.71     19.99 o 
   6  10  10       16.82       29.24     16.86 o 
   7  10  10       16.32       29.28     16.24 o 
   8  10  10       94.74      111.18     27.60 o 
   9  10  10       59.87       76.52     26.96 o 
  10  10  10        0.01       19.90     19.42 o 
  11  10  10        0.29      -15.12     33.97 o 
  12  10  10        0.16       -7.31     18.93 o 
  13  10  10        0.59        8.10     20.82 o 
  -6  11  10        1.11       -3.35     30.32 o 
  -5  11  10       18.18       33.58     35.45 o 
  -4  11  10        1.63      -10.44     20.61 o 
  -3  11  10        8.23        4.17     26.90 o 
  -2  11  10        5.93       23.31     27.36 o 
  -1  11  10        6.23      -17.69     20.55 o 
   0  11  10       63.68       84.88     46.61 o 
   1  11  10       42.08       40.92     23.13 o 
   2  11  10       12.95       59.15     24.63 o 
   3  11  10        5.61        1.18     20.43 o 
   4  11  10       50.61       56.16     22.39 o 
   5  11  10      244.88      261.07     39.70 o 
   6  11  10       21.09        6.69     17.85 o 
   7  11  10       94.96       76.15     22.28 o 
   8  11  10       19.37        6.64     18.53 o 
   9  11  10        0.05       -4.28     19.63 o 
  10  11  10       18.65       42.89     23.00 o 
  11  11  10        0.11        9.59     23.69 o 
  12  11  10       30.28       30.68     29.86 o 
  -4  12  10        0.78      -28.02     33.26 o 
  -3  12  10       10.43       44.01     27.46 o 
  -2  12  10        0.84       14.62     26.76 o 
  -1  12  10       14.39       28.14     26.67 o 
   0  12  10        0.43       -7.37     31.53 o 
   1  12  10        7.89      -22.86     22.86 o 
   2  12  10       13.43       -3.22     22.49 o 
   3  12  10        0.96      -17.09     17.09 o 
   4  12  10       17.67       29.32     30.43 o 
   5  12  10        0.49      -11.22     20.29 o 
   6  12  10       45.96       57.63     26.13 o 
   7  12  10        3.79       28.56     23.43 o 
   8  12  10        6.48      -11.46     24.67 o 
   9  12  10        0.52      -19.95     19.95 o 
  10  12  10       24.44       26.91     23.81 o 
  11  12  10        3.20       17.20     33.29 o 
  -3  13  10       29.85       13.66     31.86 o 
  -2  13  10       63.64       82.33     33.10 o 
  -1  13  10        5.84       17.08     32.59 o 
   0  13  10       15.76       33.54     45.33 o 
   1  13  10       10.70       44.28     28.88 o 
   2  13  10        6.76       21.33     23.02 o 
   3  13  10        0.00        9.08     24.32 o 
   4  13  10        0.46      -20.19     20.19 o 
   5  13  10        5.58       45.84     24.99 o 
   6  13  10       27.44       18.50     27.57 o 
   7  13  10       66.53       70.74     35.10 o 
   8  13  10       19.69      -14.30     28.67 o 
   9  13  10      106.96       68.50     38.18 o 
  10  13  10       28.96       58.16     36.20 o 
  -1  14  10       75.31      118.92     40.31 o 
   0  14  10        0.87       19.73     34.81 o 
   1  14  10        8.65       28.13     30.34 o 
   2  14  10        4.39      -20.24     24.51 o 
   3  14  10        0.00      -13.06     23.47 o 
   4  14  10        0.04       19.34     26.55 o 
   5  14  10        5.82       23.77     34.24 o 
   6  14  10        0.88        6.15     22.95 o 
   7  14  10        0.01       -5.97     35.85 o 
   8  14  10       61.70       38.82     38.04 o 
   3  15  10        2.25       20.94     30.80 o 
   4  15  10        1.97        0.52     27.20 o 
   5  15  10        1.83       39.28     43.02 o 
  -3 -12  11        1.28      -27.40     31.38 o 
  -2 -12  11        2.22       12.30     27.65 o 
  -1 -12  11        0.56       18.16     29.41 o 
   0 -12  11       30.13       61.38     32.93 o 
   1 -12  11      101.36       89.38     31.72 o 
   2 -12  11       17.79       55.72     39.08 o 
   3 -12  11        0.31       17.73     36.44 o 
   4 -12  11       17.35       31.83     37.36 o 
  -5 -11  11        0.26       29.63     33.46 o 
  -4 -11  11       16.08       15.18     47.15 o 
  -3 -11  11       19.18       32.36     59.94 o 
  -2 -11  11       23.68       19.94     27.14 o 
  -1 -11  11       46.22       87.38     36.85 o 
   0 -11  11       78.70       78.94     32.30 o 
   1 -11  11        6.45       -5.23     25.25 o 
   2 -11  11        6.86       17.59     45.68 o 
   3 -11  11        4.07       -5.63     23.58 o 
   4 -11  11       10.48       -5.02     32.01 o 
   5 -11  11       14.51       14.45     29.07 o 
   6 -11  11        2.99      -17.45     28.49 o 
   7 -11  11        6.79       14.63     29.59 o 
  -6 -10  11        0.20       11.97     22.67 o 
  -5 -10  11       12.08        5.20     22.19 o 
  -4 -10  11        4.12       10.60     24.39 o 
  -3 -10  11       13.01       30.36     26.15 o 
  -2 -10  11      126.31      146.42     37.03 o 
  -1 -10  11        2.97        4.83     39.47 o 
   0 -10  11        8.31       31.42     75.40 o 
   1 -10  11       10.82       22.96     22.63 o 
   2 -10  11        0.27       20.63     22.55 o 
   3 -10  11      152.78      139.33     32.80 o 
   4 -10  11       25.10       39.82     38.93 o 
   5 -10  11       12.79        5.83     29.72 o 
   6 -10  11        0.00       55.45     34.33 o 
   7 -10  11        0.59       25.79     29.95 o 
   8 -10  11       25.01       37.21     27.71 o 
  -7  -9  11        0.28       -1.85     21.53 o 
  -6  -9  11        5.91        9.01     22.45 o 
  -5  -9  11        3.48        7.22     16.75 o 
  -4  -9  11        1.13       22.52     18.14 o 
  -3  -9  11       10.93        5.04     16.74 o 
  -2  -9  11      180.03      209.86     39.28 o 
  -1  -9  11       95.74      121.98     29.63 o 
   0  -9  11        1.56      -15.44     15.44 o 
   1  -9  11       35.09       11.27     22.75 o 
   2  -9  11       31.67       44.05     22.83 o 
   3  -9  11        0.23      -17.33     19.11 o 
   4  -9  11       63.40       46.32     23.85 o 
   5  -9  11       14.06       16.60     20.44 o 
   6  -9  11       37.05       42.80     26.25 o 
   7  -9  11        0.92      -29.11     29.11 o 
   8  -9  11        0.94        2.59     22.65 o 
   9  -9  11        0.25       -1.42     20.72 o 
  10  -9  11        0.09        9.79     21.61 o 
  -8  -8  11        0.19      -28.49     28.49 o 
  -7  -8  11       12.27       36.30     24.71 o 
  -6  -8  11       17.80       57.11     24.18 o 
  -5  -8  11        5.03       23.18     17.78 o 
  -4  -8  11        7.31       32.25     18.11 o 
  -3  -8  11        7.35      -12.78     14.04 o 
  -2  -8  11        6.92       13.24     15.01 o 
  -1  -8  11        6.46       -5.32     23.42 o 
   0  -8  11       50.11       45.84     19.90 o 
   1  -8  11        1.08       20.96     19.65 o 
   2  -8  11      107.33       71.67     38.15 o 
   3  -8  11        2.08      -11.64     13.52 o 
   4  -8  11        1.58        1.02     15.34 o 
   5  -8  11       71.79      106.21     23.66 o 
   6  -8  11        2.64        0.66     21.84 o 
   7  -8  11      119.61       98.29     32.63 o 
   8  -8  11       77.65      100.69     28.70 o 
   9  -8  11       50.62       41.46     22.20 o 
  10  -8  11        0.13       -7.54     19.55 o 
  11  -8  11        0.45        8.75     22.19 o 
  -9  -7  11        2.04       -3.63     19.32 o 
  -8  -7  11        0.13        7.64     21.51 o 
  -7  -7  11        5.61        1.64     32.29 o 
  -6  -7  11        1.54        0.76     17.29 o 
  -5  -7  11      156.56      160.96     26.02 o 
  -4  -7  11      380.73      394.49     35.87 o 
  -3  -7  11       55.64       69.42     19.56 o 
  -2  -7  11       81.68       78.50     19.69 o 
  -1  -7  11        2.39        2.82     12.97 o 
   0  -7  11       12.62        8.31     12.75 o 
   1  -7  11       69.87       40.04     27.83 o 
   2  -7  11       11.17        7.74     11.55 o 
   3  -7  11       75.89       54.11     20.17 o 
   4  -7  11       41.95       60.09     19.10 o 
   5  -7  11       17.01        6.54     13.49 o 
   6  -7  11       90.46       83.98     21.92 o 
   7  -7  11       56.05       64.20     22.29 o 
   8  -7  11       22.17       28.74     21.04 o 
   9  -7  11        0.44       31.68     26.70 o 
  10  -7  11       48.69       63.64     29.23 o 
  11  -7  11        2.08       -4.29     18.50 o 
  -9  -6  11       13.66       45.96     25.21 o 
  -8  -6  11        2.87        3.78     14.77 o 
  -7  -6  11        0.68        3.42     16.16 o 
  -6  -6  11        0.10        9.01     14.81 o 
  -5  -6  11       36.35       40.05     17.47 o 
  -4  -6  11      301.40      314.38     28.14 o 
  -3  -6  11       34.60       27.68     26.95 o 
  -2  -6  11        0.48        2.27     14.16 o 
  -1  -6  11       50.21       88.02     25.48 o 
   0  -6  11      203.92      205.49     24.77 o 
   1  -6  11      354.61      338.60     25.90 o 
   2  -6  11        2.80        6.03     10.72 o 
   3  -6  11       19.36       20.12     14.62 o 
   4  -6  11       30.90       27.72     14.95 o 
   5  -6  11       16.70        1.55     12.73 o 
   6  -6  11       24.18       19.79     14.50 o 
   7  -6  11       34.08       18.54     17.24 o 
   8  -6  11       96.83       99.48     23.73 o 
   9  -6  11       57.17       87.00     22.92 o 
  10  -6  11       29.01       23.72     24.55 o 
  11  -6  11        0.96       -4.85     15.79 o 
  12  -6  11        4.62       -0.23     25.54 o 
 -10  -5  11        3.88       33.35     39.78 o 
  -9  -5  11        0.30       -8.00     19.35 o 
  -8  -5  11       16.93        1.21     17.12 o 
  -7  -5  11        0.30       -0.46     16.82 o 
  -6  -5  11        7.53        3.72     13.85 o 
  -5  -5  11       26.51       46.35     16.00 o 
  -4  -5  11       17.58        9.54     12.53 o 
  -3  -5  11      109.13      138.78     19.60 o 
  -2  -5  11        7.44       21.68     23.04 o 
  -1  -5  11       92.15       82.08     16.27 o 
   0  -5  11      432.43      466.57     26.85 o 
   1  -5  11        9.77       17.63     11.53 o 
   2  -5  11        6.32        4.70     12.00 o 
   3  -5  11       20.23        6.27     15.47 o 
   4  -5  11      149.15      152.23     21.21 o 
   5  -5  11       94.34       57.70     15.92 o 
   6  -5  11      170.09      191.23     23.83 o 
   7  -5  11       38.79       12.38     16.33 o 
   8  -5  11        3.35        4.80     28.77 o 
   9  -5  11       64.13       66.97     19.96 o 
  10  -5  11        4.22        6.27     15.44 o 
  11  -5  11        0.41       24.26     17.15 o 
  12  -5  11       21.76       49.85     31.51 o 
  13  -5  11        1.46        8.34     28.43 o 
 -10  -4  11        0.75      -13.90     16.11 o 
  -9  -4  11        7.92       31.12     18.59 o 
  -8  -4  11        3.59       -0.62     15.94 o 
  -7  -4  11        3.79       -9.52     17.34 o 
  -6  -4  11       20.76        4.93     14.27 o 
  -5  -4  11      142.54      145.79     20.21 o 
  -4  -4  11        0.35       -2.97     10.77 o 
  -3  -4  11       74.15       93.57     16.96 o 
  -2  -4  11       24.49       36.99     12.66 o 
  -1  -4  11       12.00       34.39     11.72 o 
   0  -4  11      354.76      323.71     22.16 o 
   1  -4  11      124.14       76.82     19.75 o 
   2  -4  11       36.20       35.84     10.98 o 
   3  -4  11       25.18       24.09     10.41 o 
   4  -4  11      557.32      557.38     31.88 o 
   5  -4  11      231.73      229.72     21.80 o 
   6  -4  11      943.16      945.71     39.91 o 
   7  -4  11      232.17      206.28     20.03 o 
   8  -4  11      151.65      117.24     19.39 o 
   9  -4  11        1.16       -5.71     11.07 o 
  10  -4  11       18.56        8.60     13.33 o 
  11  -4  11       44.29       53.32     13.72 o 
  12  -4  11       16.24        4.01     12.77 o 
  13  -4  11        5.71        3.11     16.71 o 
 -10  -3  11        0.18        7.57     18.54 o 
  -9  -3  11        0.39        8.22     16.94 o 
  -8  -3  11        0.60       -7.73     15.74 o 
  -7  -3  11       82.13       81.51     21.13 o 
  -6  -3  11      120.13      142.75     23.98 o 
  -5  -3  11      373.88      411.17     30.13 o 
  -4  -3  11      395.61      398.77     29.06 o 
  -3  -3  11        4.91       10.70     10.29 o 
  -2  -3  11        2.46       -5.69      8.95 o 
  -1  -3  11      140.15      146.03     13.55 o 
   0  -3  11        0.15       -7.41      7.41 o 
   1  -3  11       68.48       53.83     10.43 o 
   2  -3  11       40.36       50.24     11.47 o 
   3  -3  11       20.27       11.70      8.71 o 
   4  -3  11      481.57      512.08     25.88 o 
   5  -3  11      502.22      497.00     58.30 o 
   6  -3  11        0.05       -0.69      9.12 o 
   7  -3  11       69.06       60.58     14.30 o 
   8  -3  11       18.36       -9.91     17.08 o 
   9  -3  11       14.18        9.80     10.95 o 
  10  -3  11        4.09        5.51     10.75 o 
  11  -3  11        0.50      -13.43     16.19 o 
  12  -3  11        2.12       24.54     12.70 o 
  13  -3  11        1.14       19.78     31.08 o 
  14  -3  11        0.80      -18.92     18.92 o 
 -10  -2  11        9.17       15.01     18.65 o 
  -9  -2  11        4.14       17.95     20.24 o 
  -8  -2  11        7.03      -14.52     14.52 o 
  -7  -2  11      134.31      139.06     32.22 o 
  -6  -2  11       65.43       68.83     15.92 o 
  -5  -2  11      387.66      387.49     28.78 o 
  -4  -2  11        8.31        4.96     11.56 o 
  -3  -2  11      137.63      120.29     16.57 o 
  -2  -2  11      271.09      286.84     16.97 o 
  -1  -2  11      230.23      255.17     17.03 o 
   0  -2  11        1.70        4.21      7.08 o 
   1  -2  11        0.03        6.03      7.81 o 
   2  -2  11        5.17        3.99      7.30 o 
   3  -2  11      250.65      262.61     18.49 o 
   4  -2  11        0.05       -8.16      8.16 o 
   5  -2  11       67.74       56.65     11.73 o 
   6  -2  11     3257.21     3120.58     65.76 o 
   7  -2  11        0.03        0.03      9.96 o 
   8  -2  11        0.54       -9.44      9.44 o 
   9  -2  11      292.10      256.14     21.01 o 
  10  -2  11       11.41        5.42     15.10 o 
  11  -2  11       63.08       73.94     15.52 o 
  12  -2  11        5.19       -4.47     14.23 o 
  13  -2  11        8.37        4.94     17.71 o 
  14  -2  11        3.05       11.10     14.49 o 
 -10  -1  11        0.16       -1.23     31.06 o 
  -9  -1  11        0.99       -0.65     15.22 o 
  -8  -1  11      179.16      157.63     25.94 o 
  -7  -1  11        8.29       10.48     15.03 o 
  -6  -1  11      171.85      178.97     21.14 o 
  -5  -1  11        0.04        6.65     11.64 o 
  -4  -1  11        7.82        2.73     10.80 o 
  -3  -1  11       27.95       38.88     10.34 o 
  -2  -1  11        0.71        6.24      7.89 o 
  -1  -1  11        3.45        3.85      8.12 o 
   0  -1  11      609.28      679.64     37.21 o 
   1  -1  11      370.33      375.96     19.69 o 
   2  -1  11        1.88        6.36      7.43 o 
   3  -1  11        6.20       -1.65      6.51 o 
   4  -1  11      210.82      216.74     16.14 o 
   5  -1  11       10.52       21.12      9.22 o 
   6  -1  11      208.65      191.08     15.97 o 
   7  -1  11       36.05       32.91      8.83 o 
   8  -1  11       45.87       55.16     11.17 o 
   9  -1  11        0.14        7.25     10.80 o 
  10  -1  11      247.04      233.94     19.43 o 
  11  -1  11       85.60      110.58     14.70 o 
  12  -1  11        0.19       21.14     20.39 o 
  13  -1  11       13.62       -0.57     13.78 o 
  14  -1  11        9.10       16.87     14.80 o 
 -10   0  11       38.12       80.13     24.69 o 
  -9   0  11        2.92       29.02     18.61 o 
  -8   0  11       14.42       47.43     19.22 o 
  -7   0  11       41.79       58.62     26.19 o 
  -6   0  11       29.05       34.41     13.66 o 
  -5   0  11        1.62        7.63     11.11 o 
  -4   0  11      189.28      174.51     19.97 o 
  -3   0  11       34.45       24.74     11.12 o 
  -2   0  11       85.41       59.77     12.14 o 
  -1   0  11        1.04        0.48      7.81 o 
   0   0  11       85.34       85.70     11.48 o 
   1   0  11      253.95      303.53     21.18 o 
   2   0  11       16.72       22.73      7.45 o 
   3   0  11       16.39       25.01      7.77 o 
   4   0  11      340.73      364.56     23.64 o 
   5   0  11       20.78       23.75      7.74 o 
   6   0  11        5.57        9.75      7.71 o 
   7   0  11      128.42      136.93     11.53 o 
   8   0  11      341.68      342.13     25.32 o 
   9   0  11        1.75       -4.93      7.95 o 
  10   0  11      224.48      229.92     16.74 o 
  11   0  11      132.30      114.96     14.60 o 
  12   0  11       11.52       -4.28      8.54 o 
  13   0  11        0.04       -0.64     12.47 o 
  14   0  11       12.80       21.61     23.60 o 
  15   0  11       13.41       35.64     13.26 o 
 -10   1  11        7.25      -16.19     16.19 o 
  -9   1  11       12.89       37.92     17.90 o 
  -8   1  11      258.24      288.22     65.59 o 
  -7   1  11       47.64       76.35     19.25 o 
  -6   1  11        7.88       11.41     12.34 o 
  -5   1  11      225.15      308.78     52.79 o 
  -4   1  11      137.13      131.77     18.68 o 
  -3   1  11      296.28      330.51     25.33 o 
  -2   1  11      768.98      870.66     35.81 o 
  -1   1  11       15.33        6.94      6.08 o 
   0   1  11        0.64        3.16      7.16 o 
   1   1  11      622.72      645.22     21.40 o 
   2   1  11        7.24        8.23      6.95 o 
   3   1  11      104.97       91.24     10.69 o 
   4   1  11      132.43      157.72     12.90 o 
   5   1  11      234.60      246.15     17.13 o 
   6   1  11       42.64       43.29     10.03 o 
   7   1  11        7.91       -2.50      8.25 o 
   8   1  11      647.14      684.51     26.79 o 
   9   1  11        6.67        5.99      9.48 o 
  10   1  11        0.00       15.26     10.84 o 
  11   1  11        0.01       30.90     10.64 o 
  12   1  11        5.95       -1.66      9.23 o 
  13   1  11        5.26        1.32      9.75 o 
  14   1  11        6.94       -6.71     16.54 o 
  15   1  11       19.91        1.06     12.79 o 
 -10   2  11        0.11      -19.58     20.25 o 
  -9   2  11       20.83       27.04     18.29 o 
  -8   2  11        4.01       20.95     16.61 o 
  -7   2  11       38.39       42.49     17.08 o 
  -6   2  11        0.30      -10.39     11.33 o 
  -5   2  11      139.09      147.13     22.94 o 
  -4   2  11      131.26      128.63     18.28 o 
  -3   2  11       86.90      105.09     19.83 o 
  -2   2  11       56.03       58.94     10.83 o 
  -1   2  11        9.40        4.49      6.99 o 
   0   2  11      140.76      157.06     14.30 o 
   1   2  11      595.37      634.07     23.21 o 
   2   2  11       97.07      106.37     10.96 o 
   3   2  11       42.48       45.52      9.07 o 
   4   2  11        0.09        2.26      7.30 o 
   5   2  11      135.79      130.70     12.97 o 
   6   2  11      285.06      286.33     19.44 o 
   7   2  11       13.36       17.42      7.92 o 
   8   2  11        0.27        4.99      7.61 o 
   9   2  11      186.38      194.95     17.79 o 
  10   2  11      215.93      225.65     18.70 o 
  11   2  11       57.03       65.06     11.63 o 
  12   2  11      103.83      112.05     14.27 o 
  13   2  11       44.58       50.59     14.42 o 
  14   2  11        0.06        0.30     12.42 o 
  15   2  11       45.55       39.20     12.02 o 
 -10   3  11       10.82        9.59     22.81 o 
  -9   3  11        0.08       11.36     17.73 o 
  -8   3  11       39.11       45.45     25.55 o 
  -7   3  11       15.38      -12.75     13.83 o 
  -6   3  11        1.52      -13.72     13.72 o 
  -5   3  11        2.04       -2.40     12.41 o 
  -4   3  11      169.90      155.43     31.22 o 
  -3   3  11      690.56      682.41     42.56 o 
  -2   3  11       39.25       51.67     11.66 o 
  -1   3  11       17.07       14.18      8.83 o 
   0   3  11        0.07        5.47      7.13 o 
   1   3  11       20.37       19.73      7.12 o 
   2   3  11      304.80      319.54     19.52 o 
   3   3  11      115.06      135.31     12.53 o 
   4   3  11        7.12       12.48      7.53 o 
   5   3  11        5.95        7.20      9.04 o 
   6   3  11      174.63      164.26     16.45 o 
   7   3  11      143.80      136.45     13.60 o 
   8   3  11      442.76      431.54     24.22 o 
   9   3  11      184.44      187.34     19.62 o 
  10   3  11      168.89      209.44     22.01 o 
  11   3  11        2.59       11.50     11.08 o 
  12   3  11      132.50      133.53     15.98 o 
  13   3  11       23.12       35.81     13.28 o 
  14   3  11       28.51       22.71     27.46 o 
  15   3  11        1.10       -2.78     13.19 o 
 -10   4  11        0.01      -18.03     18.03 o 
  -9   4  11       19.37        5.04     17.51 o 
  -8   4  11       14.91      -16.18     16.62 o 
  -7   4  11        0.07       -3.17     18.64 o 
  -6   4  11        4.56        1.29     14.56 o 
  -5   4  11       62.53       71.38     16.64 o 
  -4   4  11       17.22       34.67     14.40 o 
  -3   4  11      826.84      849.02     48.42 o 
  -2   4  11        5.70       11.63     13.08 o 
  -1   4  11      130.55      151.68     15.94 o 
   0   4  11      486.54      520.06     21.43 o 
   1   4  11        9.70       11.07      8.02 o 
   2   4  11      223.23      273.79     24.62 o 
   3   4  11       81.08       97.94     14.66 o 
   4   4  11      185.51      204.35     20.55 o 
   5   4  11       56.84       73.81     12.82 o 
   6   4  11        4.12        7.41      9.32 o 
   7   4  11        4.50       -7.94      7.94 o 
   8   4  11        0.01        2.24      7.90 o 
   9   4  11       12.18       20.81     11.29 o 
  10   4  11      290.92      344.21     25.81 o 
  11   4  11        9.11       25.20     12.20 o 
  12   4  11       10.71       14.81     12.96 o 
  13   4  11      140.27      125.37     16.49 o 
  14   4  11        0.54        8.61     14.25 o 
  15   4  11        1.43        9.13     17.17 o 
  -9   5  11        0.07       -7.50     16.70 o 
  -8   5  11        4.14       -7.15     14.97 o 
  -7   5  11        0.18       18.78     16.92 o 
  -6   5  11       12.51       -1.23     15.30 o 
  -5   5  11       38.93       23.69     13.62 o 
  -4   5  11        9.67        7.80     14.40 o 
  -3   5  11       19.36       29.68     16.07 o 
  -2   5  11      437.55      468.29     35.79 o 
  -1   5  11      392.27      393.01     20.28 o 
   0   5  11      476.51      447.72     25.95 o 
   1   5  11        5.08       -5.67      8.61 o 
   2   5  11      259.17      269.39     22.39 o 
   3   5  11       49.90       45.64     11.01 o 
   4   5  11      390.94      417.89     35.08 o 
   5   5  11        0.59       13.31      9.74 o 
   6   5  11       14.69       22.37     13.47 o 
   7   5  11      136.93      131.57     14.06 o 
   8   5  11       61.81       75.50     13.35 o 
   9   5  11       53.96       65.81     15.09 o 
  10   5  11       81.50      113.96     25.66 o 
  11   5  11      131.88      116.20     17.59 o 
  12   5  11        0.01       -9.16     11.01 o 
  13   5  11       31.89       41.55     13.54 o 
  14   5  11       32.89       59.28     18.04 o 
  15   5  11       13.30       21.91     16.03 o 
  -9   6  11       32.69       61.41     23.04 o 
  -8   6  11        0.42        9.52     18.00 o 
  -7   6  11        0.41        1.03     15.80 o 
  -6   6  11        2.59       21.31     16.61 o 
  -5   6  11      113.03      108.89     18.72 o 
  -4   6  11      402.91      455.28     37.80 o 
  -3   6  11      160.38      140.70     33.13 o 
  -2   6  11      871.94      914.31     56.18 o 
  -1   6  11       28.14        5.29     14.71 o 
   0   6  11       94.64       85.21     16.24 o 
   1   6  11      201.90      209.69     20.81 o 
   2   6  11       10.68       -5.02      9.35 o 
   3   6  11       63.25       68.79     12.75 o 
   4   6  11      509.20      489.23     26.47 o 
   5   6  11       18.81       17.57      9.87 o 
   6   6  11        0.21       -8.21      8.21 o 
   7   6  11       39.02       19.32     11.68 o 
   8   6  11      106.29      100.03     15.11 o 
   9   6  11       34.49       26.26     13.17 o 
  10   6  11       48.19       44.76     14.68 o 
  11   6  11        1.06       27.89     13.81 o 
  12   6  11       17.74       34.29     18.18 o 
  13   6  11        2.27      -12.02     12.02 o 
  14   6  11       18.23       26.60     23.77 o 
  15   6  11        0.42       -0.92     16.89 o 
  -8   7  11        3.65       20.29     19.55 o 
  -7   7  11       16.58       12.94     18.03 o 
  -6   7  11       47.00       84.09     29.96 o 
  -5   7  11        2.41      -12.00     12.00 o 
  -4   7  11       39.70       56.14     25.61 o 
  -3   7  11        1.85       16.05     16.63 o 
  -2   7  11      107.63      128.78     23.67 o 
  -1   7  11        5.69       18.63     15.07 o 
   0   7  11       48.78       48.24     17.22 o 
   1   7  11      331.97      319.07     26.96 o 
   2   7  11      191.34      183.10     27.53 o 
   3   7  11       25.93       25.81     14.58 o 
   4   7  11       19.34        4.59     11.66 o 
   5   7  11      379.25      370.02     26.86 o 
   6   7  11      131.67      182.14     23.38 o 
   7   7  11       17.80        2.73     11.59 o 
   8   7  11       10.07       16.51     12.13 o 
   9   7  11      569.89      573.03     37.56 o 
  10   7  11       46.07       51.59     16.86 o 
  11   7  11       37.19       30.38     23.87 o 
  12   7  11       53.18       72.72     20.46 o 
  13   7  11       63.14       71.60     48.81 o 
  14   7  11        1.43       13.92     25.82 o 
  -8   8  11        1.92        1.65     16.51 o 
  -7   8  11        8.19       12.32     16.84 o 
  -6   8  11       31.19       51.56     21.86 o 
  -5   8  11        0.75       12.63     18.14 o 
  -4   8  11       16.65       28.03     18.30 o 
  -3   8  11       68.75       42.77     19.42 o 
  -2   8  11        9.07       13.04     14.72 o 
  -1   8  11        4.73       30.47     21.02 o 
   0   8  11      949.46     1034.83     57.79 o 
   1   8  11       49.54       38.81     18.00 o 
   2   8  11       17.93       -2.21     11.90 o 
   3   8  11       10.58       13.95     12.80 o 
   4   8  11       54.79       52.64     15.40 o 
   5   8  11      280.93      300.08     30.70 o 
   6   8  11       68.02       80.18     25.57 o 
   7   8  11      103.47       97.12     23.18 o 
   8   8  11        9.14       -8.84     14.42 o 
   9   8  11      123.61      123.51     26.39 o 
  10   8  11      285.83      241.82     32.57 o 
  11   8  11        7.15       28.59     17.85 o 
  12   8  11        0.40      -16.12     16.12 o 
  13   8  11        1.94        0.82     20.02 o 
  14   8  11        0.01       12.13     17.76 o 
  -7   9  11        1.30      -16.23     16.23 o 
  -6   9  11       30.06       56.43     21.48 o 
  -5   9  11       23.83       24.87     19.16 o 
  -4   9  11        1.62        6.06     15.58 o 
  -3   9  11        6.91       10.84     16.85 o 
  -2   9  11       33.33       21.61     19.69 o 
  -1   9  11       26.54       24.10     16.39 o 
   0   9  11       48.03       74.19     24.56 o 
   1   9  11       27.40       40.33     20.60 o 
   2   9  11       49.55       41.31     17.42 o 
   3   9  11      424.93      411.80     36.53 o 
   4   9  11     1112.66     1064.28     58.44 o 
   5   9  11       74.87       67.36     20.01 o 
   6   9  11      854.19      876.89     65.87 o 
   7   9  11        3.64       29.62     15.93 o 
   8   9  11        0.47      -16.78     16.78 o 
   9   9  11        0.54       13.32     22.76 o 
  10   9  11        2.68        1.12     18.39 o 
  11   9  11        0.34       10.61     18.41 o 
  12   9  11       12.07        9.57     20.36 o 
  13   9  11       13.70       21.27     20.03 o 
  -6  10  11        1.77       12.53     22.30 o 
  -5  10  11        0.03       27.17     23.94 o 
  -4  10  11        0.00      -18.89     18.89 o 
  -3  10  11        1.02       -1.34     21.46 o 
  -2  10  11        1.00       -6.97     21.58 o 
  -1  10  11        1.34       -2.14     19.00 o 
   0  10  11      215.68      223.18     49.75 o 
   1  10  11       10.98       27.06     22.43 o 
   2  10  11        0.14      -15.72     15.72 o 
   3  10  11      140.68      188.32     48.50 o 
   4  10  11       11.58       -5.81     19.03 o 
   5  10  11       11.84       17.42     28.34 o 
   6  10  11        0.05       -8.70     14.26 o 
   7  10  11       13.85        8.38     15.88 o 
   8  10  11       99.38      102.43     28.88 o 
   9  10  11       32.88       50.86     22.96 o 
  10  10  11       21.59       -0.56     19.61 o 
  11  10  11        4.19        5.87     26.20 o 
  12  10  11        6.52       -1.42     30.11 o 
  13  10  11        0.03       13.03     20.67 o 
  -5  11  11        1.69       12.66     31.46 o 
  -4  11  11        5.87      -26.83     26.83 o 
  -3  11  11       11.60       19.17     24.68 o 
  -2  11  11        5.19      -23.86     38.43 o 
  -1  11  11        9.86       -9.18     39.24 o 
   0  11  11        6.42        7.27     23.02 o 
   1  11  11       44.73       17.36     23.43 o 
   2  11  11       77.91       94.06     30.09 o 
   3  11  11       27.21       19.90     21.79 o 
   4  11  11       91.68       44.57     38.08 o 
   5  11  11        1.91      -12.02     18.88 o 
   6  11  11       25.59       41.05     30.54 o 
   7  11  11       66.49       74.17     22.13 o 
   8  11  11       24.76       57.94     25.60 o 
   9  11  11       62.61       82.62     27.91 o 
  10  11  11       28.51       16.27     45.39 o 
  11  11  11       45.57       30.16     22.39 o 
  12  11  11        0.63       -8.66     22.71 o 
  -4  12  11        0.46       45.26     41.77 o 
  -3  12  11       11.51        0.52     36.12 o 
  -2  12  11        2.24       33.24     25.55 o 
  -1  12  11        1.18       17.56     54.79 o 
   0  12  11       38.95       56.65     29.29 o 
   1  12  11       66.37       43.36     26.48 o 
   2  12  11        1.37       34.31     25.05 o 
   3  12  11        7.30      -12.22     21.25 o 
   4  12  11        2.00      -10.06     20.73 o 
   5  12  11       32.14       36.21     24.94 o 
   6  12  11       11.81       -0.76     26.05 o 
   7  12  11       32.73       61.59     34.78 o 
   8  12  11        0.68      -23.57     23.57 o 
   9  12  11        6.68       -8.20     21.69 o 
  10  12  11       69.37      134.65     67.33 o 
  11  12  11        4.88      -11.86     23.68 o 
  -2  13  11        3.53       -1.03     55.83 o 
  -1  13  11        0.28        5.19     26.60 o 
   0  13  11        3.03      -15.16     23.50 o 
   1  13  11       79.90      125.17     62.04 o 
   2  13  11        6.91        0.94     24.75 o 
   3  13  11        6.43       18.53     27.01 o 
   4  13  11       83.30       95.77     31.76 o 
   5  13  11        3.16       -6.85     27.29 o 
   6  13  11        1.25       23.74     24.08 o 
   7  13  11       11.33       36.55     37.17 o 
   8  13  11        4.71       -1.65     28.84 o 
   9  13  11        2.12       76.69     35.48 o 
  10  13  11       29.93       25.98     34.41 o 
   0  14  11       73.81       87.12     35.23 o 
   1  14  11       45.87       64.71     31.69 o 
   2  14  11        3.44       23.61     25.95 o 
   3  14  11        3.31       43.78     30.00 o 
   4  14  11       10.24       -5.60     26.99 o 
   5  14  11        9.17      -17.41     59.56 o 
   6  14  11        7.67       25.70     40.23 o 
   7  14  11       17.22       23.97     33.06 o 
   8  14  11       36.01       32.22     36.87 o 
   0 -12  12       90.28      118.26     54.68 o 
   1 -12  12        0.14       53.28     33.11 o 
   2 -12  12        6.85        8.69     27.27 o 
  -3 -11  12        2.49      -17.37     24.86 o 
  -2 -11  12       35.30       52.82     30.70 o 
  -1 -11  12        2.97       -7.25     25.33 o 
   0 -11  12        0.93        7.49     24.79 o 
   1 -11  12       10.57       -1.82     32.96 o 
   2 -11  12        0.02       17.75     26.53 o 
   3 -11  12        3.91       13.30     25.25 o 
   4 -11  12        6.88      121.55     49.55 o 
   5 -11  12        4.41        8.92     29.78 o 
   6 -11  12        0.08       40.03     36.11 o 
  -5 -10  12       13.95       25.07     33.85 o 
  -4 -10  12        4.01       42.47     25.76 o 
  -3 -10  12       12.34       60.51     29.55 o 
  -2 -10  12        2.49        9.38     36.88 o 
  -1 -10  12        3.94       -1.50     28.07 o 
   0 -10  12       69.18       43.86     43.77 o 
   1 -10  12        5.58       -9.13     19.13 o 
   2 -10  12        0.53        1.06     24.71 o 
   3 -10  12       17.22       -2.17     22.06 o 
   4 -10  12        0.61      -12.10     20.97 o 
   5 -10  12        0.01       10.02     29.12 o 
   6 -10  12        7.29       49.05     34.18 o 
   7 -10  12        0.36       44.62     33.34 o 
   8 -10  12        2.01       26.79     29.49 o 
  -6  -9  12        0.01       14.16     24.00 o 
  -5  -9  12       17.85       28.37     22.71 o 
  -4  -9  12        0.07       18.96     17.99 o 
  -3  -9  12      160.15      237.22     79.70 o 
  -2  -9  12      285.45      268.34     74.10 o 
  -1  -9  12        5.38       19.57     26.81 o 
   0  -9  12        9.96       33.50     26.99 o 
   1  -9  12       12.29       37.97     26.14 o 
   2  -9  12        9.44       -6.77     41.10 o 
   3  -9  12       11.84       41.20     25.53 o 
   4  -9  12       63.31       48.91     30.41 o 
   5  -9  12        0.50       14.62     23.45 o 
   6  -9  12       28.99       39.80     34.07 o 
   7  -9  12       10.61      -13.34     18.77 o 
   8  -9  12        0.56       -3.92     21.90 o 
   9  -9  12        0.09      -19.80     19.80 o 
  -7  -8  12       15.39       58.98     27.34 o 
  -6  -8  12        9.82      -11.41     19.61 o 
  -5  -8  12        1.14       -4.81     17.14 o 
  -4  -8  12       73.54      109.29     23.50 o 
  -3  -8  12      202.64      189.16     28.42 o 
  -2  -8  12      139.97      161.70     25.46 o 
  -1  -8  12        3.47       -9.78     13.75 o 
   0  -8  12       53.51       50.45     33.20 o 
   1  -8  12        0.73      -15.64     15.64 o 
   2  -8  12       12.10       34.99     21.86 o 
   3  -8  12       36.29       67.90     24.22 o 
   4  -8  12       17.83       24.23     22.76 o 
   5  -8  12      122.62      121.34     25.40 o 
   6  -8  12       34.18       20.14     21.31 o 
   7  -8  12        1.63        3.58     20.47 o 
   8  -8  12        5.60       -9.92     18.28 o 
   9  -8  12        1.94      -12.61     18.23 o 
  10  -8  12       10.03       15.41     24.95 o 
  -8  -7  12       35.73       33.09     55.92 o 
  -7  -7  12        4.44       -4.60     19.07 o 
  -6  -7  12        6.78        4.50     29.43 o 
  -5  -7  12       12.60       -1.63     16.68 o 
  -4  -7  12        0.10        4.43     16.27 o 
  -3  -7  12       11.00       -4.40     14.35 o 
  -2  -7  12       26.90       17.40     16.39 o 
  -1  -7  12       16.95       47.03     33.22 o 
   0  -7  12        0.91       11.73     14.64 o 
   1  -7  12       40.66       30.02     31.21 o 
   2  -7  12        0.03        4.03     14.32 o 
   3  -7  12       55.18       35.79     17.47 o 
   4  -7  12        0.05        9.62     16.23 o 
   5  -7  12       18.95       28.66     24.38 o 
   6  -7  12        0.53       22.55     19.34 o 
   7  -7  12        4.33        4.98     18.52 o 
   8  -7  12       49.53       11.40     17.73 o 
   9  -7  12        5.50      -16.10     16.10 o 
  10  -7  12        5.13        2.01     19.24 o 
  11  -7  12        9.48       26.66     22.15 o 
  -8  -6  12       37.05       40.27     43.63 o 
  -7  -6  12       52.35       72.31     33.16 o 
  -6  -6  12       88.97       63.72     25.54 o 
  -5  -6  12        1.11        0.50     16.45 o 
  -4  -6  12      380.55      354.71     40.59 o 
  -3  -6  12        0.01        2.60     13.66 o 
  -2  -6  12        3.38      -11.36     13.59 o 
  -1  -6  12        6.86       17.85     17.17 o 
   0  -6  12       79.15      109.03     21.00 o 
   1  -6  12        8.72       -3.66     13.36 o 
   2  -6  12       10.88       16.75     12.22 o 
   3  -6  12       75.35       80.99     19.61 o 
   4  -6  12       34.07       46.94     17.70 o 
   5  -6  12       62.90       84.19     19.74 o 
   6  -6  12        0.04      -12.17     12.17 o 
   7  -6  12        4.82      -11.58     18.85 o 
   8  -6  12       47.37       20.03     17.82 o 
   9  -6  12       28.27       22.56     42.95 o 
  10  -6  12       24.94       -5.17     16.26 o 
  11  -6  12        0.16        0.65     27.22 o 
  12  -6  12        8.63      -15.59     15.59 o 
  -9  -5  12       40.39       69.40     27.32 o 
  -8  -5  12       35.20       60.65     25.14 o 
  -7  -5  12        1.16       28.16     21.99 o 
  -6  -5  12      116.08      118.46     28.94 o 
  -5  -5  12      303.36      246.99     29.50 o 
  -4  -5  12        3.79       -2.72     15.10 o 
  -3  -5  12        2.53       12.74     13.91 o 
  -2  -5  12       10.78       -8.55     13.48 o 
  -1  -5  12      220.34      239.07     28.88 o 
   0  -5  12        0.66       -2.41     13.78 o 
   1  -5  12      396.20      374.32     27.64 o 
   2  -5  12      100.56       86.24     25.88 o 
   3  -5  12       44.89       34.10     16.51 o 
   4  -5  12       82.63       97.09     20.05 o 
   5  -5  12       15.62        1.16     13.12 o 
   6  -5  12       11.58       23.59     14.72 o 
   7  -5  12       25.72       20.50     16.27 o 
   8  -5  12        1.46        9.56     16.15 o 
   9  -5  12       10.17       18.52     16.96 o 
  10  -5  12        0.44       12.65     17.18 o 
  11  -5  12       12.73       20.09     17.31 o 
  12  -5  12       16.83       56.36     22.77 o 
  13  -5  12        1.01       15.44     28.82 o 
  -9  -4  12        0.01      -19.62     19.62 o 
  -8  -4  12       19.02       56.84     20.75 o 
  -7  -4  12       12.56       -4.00     16.85 o 
  -6  -4  12       25.33        3.49     22.39 o 
  -5  -4  12      334.36      305.83     28.79 o 
  -4  -4  12       80.01       93.59     17.96 o 
  -3  -4  12       46.09       35.16     14.92 o 
  -2  -4  12       43.75       39.21     16.44 o 
  -1  -4  12      191.76      185.23     20.82 o 
   0  -4  12        1.40       14.58     11.50 o 
   1  -4  12        0.96       -0.89     22.63 o 
   2  -4  12       30.65       30.94     16.05 o 
   3  -4  12      178.00      122.97     20.22 o 
   4  -4  12        0.66        6.39     11.56 o 
   5  -4  12       44.70       26.66     28.62 o 
   6  -4  12        1.80        7.23     14.10 o 
   7  -4  12       19.30        8.92     17.97 o 
   8  -4  12        6.18       -1.55     28.18 o 
   9  -4  12       15.57       12.81     16.61 o 
  10  -4  12        7.98        4.98     13.18 o 
  11  -4  12        6.70        8.04     22.88 o 
  12  -4  12       31.40       55.60     20.33 o 
  13  -4  12       18.51      -11.35     22.06 o 
  -9  -3  12       17.42        9.89     18.41 o 
  -8  -3  12       11.13       25.94     18.88 o 
  -7  -3  12        8.09       -7.04     16.53 o 
  -6  -3  12      137.10      112.60     19.94 o 
  -5  -3  12      374.42      418.41     31.75 o 
  -4  -3  12        4.61        7.98     12.74 o 
  -3  -3  12       11.62        7.82     12.69 o 
  -2  -3  12       28.17       33.59     11.81 o 
  -1  -3  12        0.83       -4.89      9.25 o 
   0  -3  12       42.86       23.75     11.48 o 
   1  -3  12       95.82       99.63     16.33 o 
   2  -3  12      118.46      112.13     17.19 o 
   3  -3  12      172.17      171.14     18.97 o 
   4  -3  12      467.40      444.55     39.88 o 
   5  -3  12     2048.93     1947.30     56.04 o 
   6  -3  12     1067.41      994.79     54.52 o 
   7  -3  12      415.80      333.11     39.67 o 
   8  -3  12        0.54       -7.75     10.34 o 
   9  -3  12        8.81       14.36     13.18 o 
  10  -3  12        0.47      -10.73     10.73 o 
  11  -3  12       28.74       32.52     13.29 o 
  12  -3  12       33.47       49.80     16.08 o 
  13  -3  12        2.25        2.37     22.50 o 
  14  -3  12        2.74       -1.52     15.65 o 
 -10  -2  12        1.37      -30.58     30.58 o 
  -9  -2  12       26.70       71.64     23.18 o 
  -8  -2  12        6.99       34.46     16.82 o 
  -7  -2  12       36.51       51.71     19.38 o
[truncated: 145,502 more chars]
